# Supplementary material for: Remodeling Cell Adhesion Releases Cardiac Potential of Human Pluripotent Stem Cells with Continuous Proliferation and Accelerated Maturation
Source: Int J Biol Sci. 2025 Oct 10;21(15):6542–58. doi: 10.7150/ijbs.120853 (PMC12631065; doi:10.7150/ijbs.120853)
Supplement: Supplementary file 2 — Supplementary table 2. [file ijbsv21p6542s2.xlsx]

## Sheet: Raw data
Sample	Target	Ct
Not passaged-1	GAPDH	17.3049
Not passaged-1	GAPDH	17.247
Not passaged-1	NKX2.5	23.8137
Not passaged-1	NKX2.5	23.7791
Not passaged-1	TNNT2	19.7964
Not passaged-1	TNNT2	19.7462
Not passaged-1	MYH7	26.156
Not passaged-1	MYH7	26.0957
Not passaged-1	MYL2	32.3416
Not passaged-1	MYL2	30.6133
Not passaged-1	MYL7	21.9367
Not passaged-1	MYL7	21.7985
Not passaged-1	WT1	22.23
Not passaged-1	WT1	22.2161
Not passaged-1	AFP	16.8856
Not passaged-1	AFP	16.5883
Not passaged-1	CD44	24.5961
Not passaged-1	CD44	24.4927
Not passaged-1	CD73	27.1842
Not passaged-1	CD73	27.1613
Not passaged-1	PECAM	27.2325
Not passaged-1	PECAM	26.9742
Not passaged-1	CDH5	26.0756
Not passaged-1	CDH5	25.3227
Not passaged-1	CDX2	30.1863
Not passaged-1	CDX2	30.0638
Not passaged-1	OCT4	29.4101
Not passaged-1	OCT4	29.6474
Not passaged-1	NANOG	25.2795
Not passaged-1	NANOG	24.7939
Not passaged-2	GAPDH	17.7655
Not passaged-2	GAPDH	17.6179
Not passaged-2	NKX2.5	24.2405
Not passaged-2	NKX2.5	21.7036
Not passaged-2	TNNT2	20.1255
Not passaged-2	TNNT2	20.0464
Not passaged-2	MYH7	26.474
Not passaged-2	MYH7	26.3237
Not passaged-2	MYL2	32.0178
Not passaged-2	MYL2	31.9789
Not passaged-2	MYL7	21.7038
Not passaged-2	MYL7	21.5027
Not passaged-2	WT1	22.5686
Not passaged-2	WT1	22.2732
Not passaged-2	AFP	16.5266
Not passaged-2	AFP	16.0803
Not passaged-2	CD44	24.3824
Not passaged-2	CD44	24.2046
Not passaged-2	CD73	26.5736
Not passaged-2	CD73	26.7586
Not passaged-2	PECAM	26.9449
Not passaged-2	PECAM	27.1227
Not passaged-2	CDH5	25.7086
Not passaged-2	CDH5	25.4741
Not passaged-2	CDX2	30.1663
Not passaged-2	CDX2	29.9015
Not passaged-2	OCT4	29.5157
Not passaged-2	OCT4	29.8682
Not passaged-2	NANOG	25.2063
Not passaged-2	NANOG	25.5888
Not passaged-3	GAPDH	17.4828
Not passaged-3	GAPDH	17.1502
Not passaged-3	NKX2.5	23.9586
Not passaged-3	NKX2.5	23.7443
Not passaged-3	TNNT2	19.668
Not passaged-3	TNNT2	19.7895
Not passaged-3	MYH7	26.2557
Not passaged-3	MYH7	25.9643
Not passaged-3	MYL2	31.4582
Not passaged-3	MYL2	31.4683
Not passaged-3	MYL7	21.3627
Not passaged-3	MYL7	21.3754
Not passaged-3	WT1	21.8955
Not passaged-3	WT1	21.6495
Not passaged-3	AFP	15.9406
Not passaged-3	AFP	15.8444
Not passaged-3	CD44	23.7658
Not passaged-3	CD44	23.5324
Not passaged-3	CD73	26.5452
Not passaged-3	CD73	26.4756
Not passaged-3	PECAM	26.9666
Not passaged-3	PECAM	26.91
Not passaged-3	CDH5	25.3695
Not passaged-3	CDH5	25.4104
Not passaged-3	CDX2	29.8857
Not passaged-3	CDX2	30.2138
Not passaged-3	OCT4	29.3792
Not passaged-3	OCT4	29.7822
Not passaged-3	NANOG	25.2053
Not passaged-3	NANOG	25.1938
Passaged-1	GAPDH	16.8991
Passaged-1	GAPDH	16.6023
Passaged-1	NKX2.5	19.8485
Passaged-1	NKX2.5	19.7597
Passaged-1	TNNT2	17.3117
Passaged-1	TNNT2	16.9314
Passaged-1	MYH7	20.1139
Passaged-1	MYH7	20.0936
Passaged-1	MYL2	27.256
Passaged-1	MYL2	27.5063
Passaged-1	MYL7	19.2547
Passaged-1	MYL7	19.3406
Passaged-1	WT1	31.5838
Passaged-1	WT1	31.884
Passaged-1	AFP	28.4868
Passaged-1	AFP	28.1335
Passaged-1	CD44	25.432
Passaged-1	CD44	25.6483
Passaged-1	CD73	29.4319
Passaged-1	CD73	29.9399
Passaged-1	PECAM	29.9287
Passaged-1	PECAM	29.6245
Passaged-1	CDH5	27.8058
Passaged-1	CDH5	27.696
Passaged-1	CDX2	33.9843
Passaged-1	CDX2	Undetermined
Passaged-1	OCT4	31.3894
Passaged-1	OCT4	30.5865
Passaged-1	NANOG	25.2195
Passaged-1	NANOG	25.6671
Passaged-2	GAPDH	16.3449
Passaged-2	GAPDH	16.2902
Passaged-2	NKX2.5	19.4752
Passaged-2	NKX2.5	19.4966
Passaged-2	TNNT2	16.8325
Passaged-2	TNNT2	16.7395
Passaged-2	MYH7	20.2159
Passaged-2	MYH7	20.0097
Passaged-2	MYL2	27.2424
Passaged-2	MYL2	27.1484
Passaged-2	MYL7	18.9693
Passaged-2	MYL7	19.1569
Passaged-2	WT1	31.4823
Passaged-2	WT1	31.7478
Passaged-2	AFP	27.8896
Passaged-2	AFP	27.9883
Passaged-2	CD44	25.3752
Passaged-2	CD44	25.5186
Passaged-2	CD73	29.6545
Passaged-2	CD73	29.4106
Passaged-2	PECAM	29.6965
Passaged-2	PECAM	29.4318
Passaged-2	CDH5	28.2567
Passaged-2	CDH5	27.7358
Passaged-2	CDX2	35.0341
Passaged-2	CDX2	Undetermined
Passaged-2	OCT4	31.0476
Passaged-2	OCT4	31.4779
Passaged-2	NANOG	25.2535
Passaged-2	NANOG	25.4659
Passaged-3	GAPDH	15.7318
Passaged-3	GAPDH	15.7666
Passaged-3	NKX2.5	18.6331
Passaged-3	NKX2.5	18.666
Passaged-3	TNNT2	15.9771
Passaged-3	TNNT2	16.0028
Passaged-3	MYH7	19.2871
Passaged-3	MYH7	19.2807
Passaged-3	MYL2	26.492
Passaged-3	MYL2	26.675
Passaged-3	MYL7	17.9724
Passaged-3	MYL7	18.1724
Passaged-3	WT1	30.3021
Passaged-3	WT1	30.7897
Passaged-3	AFP	26.7643
Passaged-3	AFP	27.3249
Passaged-3	CD44	24.9779
Passaged-3	CD44	24.7324
Passaged-3	CD73	28.6459
Passaged-3	CD73	29.3812
Passaged-3	PECAM	28.4639
Passaged-3	PECAM	28.5789
Passaged-3	CDH5	27.1868
Passaged-3	CDH5	27.4925
Passaged-3	CDX2	32.572
Passaged-3	CDX2	34.8423
Passaged-3	OCT4	28.9465
Passaged-3	OCT4	29.6774
Passaged-3	NANOG	23.9404
Passaged-3	NANOG	23.4579
Undifferentiated	GAPDH	19.0988
Undifferentiated	GAPDH	19.335
Undifferentiated	AFP	32.638
Undifferentiated	AFP	32.7128
Undifferentiated	NKX2.5	33.7807
Undifferentiated	NKX2.5	32.6733
Undifferentiated	CD44	28.9386
Undifferentiated	CD44	28.7245
Undifferentiated	TNNT2	31.619
Undifferentiated	TNNT2	31.8847
Undifferentiated	CD73	34.0923
Undifferentiated	CD73	34.3296
Undifferentiated	MYH7	Undetermined
Undifferentiated	MYH7	Undetermined
Undifferentiated	PECAM	32.1106
Undifferentiated	PECAM	34.2975
Undifferentiated	MYL2	35.103
Undifferentiated	MYL2	34.3198
Undifferentiated	CDH5	32.725
Undifferentiated	CDH5	33.0546
Undifferentiated	MYL7	31.9078
Undifferentiated	MYL7	32.2834
Undifferentiated	CDX2	37.0647
Undifferentiated	CDX2	36.6986
Undifferentiated	OCT4	23.4657
Undifferentiated	OCT4	23.495
Undifferentiated	WT1	32.6448
Undifferentiated	WT1	31.6885
Undifferentiated	NANOG	17.9338
Undifferentiated	NANOG	17.7258
