# Supplementary material for: Remodeling Cell Adhesion Releases Cardiac Potential of Human Pluripotent Stem Cells with Continuous Proliferation and Accelerated Maturation
Source: Int J Biol Sci. 2025 Oct 10;21(15):6542–58. doi: 10.7150/ijbs.120853 (PMC12631065; doi:10.7150/ijbs.120853)
Supplement: Supplementary file 3 — Supplementary table 3. [file ijbsv21p6542s3.xlsx]

## Sheet: DEG_cluster and expression
	Clusters	Day.0	Day.1	Day.2	Day.3.NP.ctrl	Day.5.NP.ctrl	Day.7.NP.ctrl	Day.10.NP.ctrl	Day.0.1	Day.1.1	Day.2.1	Day.3.NP.IWP2	Day.5.NP.IWP2	Day.7.NP.IWP2	Day.10.NP.IWP2	Day.0.2	Day.1.2	Day.2.2	Day.3.passaged	Day.5.passaged	Day.7.passaged	Day.10.passaged
KCNA2	C1	46	10	1	4	3	7	7	46	10	1	2	8	6	10	46	10	1	58	27	26	10
VSTM2B	C1	40	3	0	9	11	0	0	40	3	0	5	0	2	0	40	3	0	30	0	2	0
RHBDL3	C1	550	100	101	116	4	1	0	550	100	101	115	10	1	1	550	100	101	730	66	0	1
TBX10	C1	87	38	41	57	18	7	11	87	38	41	99	2	5	19	87	38	41	131	12	8	24
MIR4479	C1	11	3	9	4	2	3	1	11	3	9	10	7	4	0	11	3	9	25	0	0	2
MPPED1	C1	19	3	16	21	0	4	14	19	3	16	15	0	1	4	19	3	16	14	1	4	0
EMX1	C1	21	0	20	7	3	6	4	21	0	20	18	2	4	3	21	0	20	7	2	15	0
LINC00698	C1	172	16	233	94	0	0	0	172	16	233	88	1	0	0	172	16	233	36	0	0	2
DMBX1	C1	93	14	85	39	0	0	0	93	14	85	78	1	0	0	93	14	85	8	2	0	0
CPLX2	C1	137	4	101	114	4	10	6	137	4	101	205	3	4	5	137	4	101	18	16	4	2
MIR205HG	C1	224	57	166	112	22	4	6	224	57	166	238	26	0	0	224	57	166	38	162	56	4
PLP1	C1	1167	262	564	1032	421	14	8	1167	262	564	636	457	14	22	1167	262	564	370	419	49	1
GRIK3	C1	501	105	141	83	50	35	43	501	105	141	324	32	16	22	501	105	141	115	3	3	4
PPP1R1B	C1	404	47	208	131	0	4	5	404	47	208	158	2	18	16	404	47	208	154	13	4	9
LHX5	C1	175	27	73	25	0	1	0	175	27	73	69	2	0	0	175	27	73	81	3	2	0
IL2RB	C1	19	1	20	7	9	20	23	19	1	20	4	15	15	17	19	1	20	8	8	5	0
LRFN2	C1	31	0	36	9	0	5	8	31	0	36	1	2	1	3	31	0	36	28	1	1	1
SCDP1	C1	15	3	28	1	2	6	21	15	3	28	6	5	6	1	15	3	28	20	0	8	7
COL12A1	C1	454	44	23	2	133	358	289	454	44	23	4	105	258	289	454	44	23	51	89	624	316
COL8A1	C1	211	5	2	2	25	75	284	211	5	2	7	75	130	325	211	5	2	5	30	136	202
LMO3	C1	942	202	50	10	204	152	227	942	202	50	4	625	1214	1557	942	202	50	19	386	1051	1284
LEFTY2	C1	176	76	43	40	0	1	6	176	76	43	129	1	17	22	176	76	43	8	0	205	156
TNNC2	C1	24	6	11	10	2	5	0	24	6	11	5	10	8	12	24	6	11	5	9	25	21
LUZP2	C1	25	1	2	1	2	0	6	25	1	2	1	0	0	10	25	1	2	3	10	23	11
ADM	C1	797	51	110	159	148	37	43	797	51	110	162	126	133	196	797	51	110	509	11	107	775
ATP1A3	C1	92	57	9	10	0	3	4	92	57	9	2	0	25	19	92	57	9	5	3	30	119
JPH4	C1	169	35	58	12	0	27	110	169	35	58	8	2	26	67	169	35	58	20	1	4	0
FXYD7	C1	66	29	33	17	3	12	64	66	29	33	22	7	14	24	66	29	33	20	8	7	1
KIRREL2	C1	74	36	19	21	1	1	47	74	36	19	9	7	4	11	74	36	19	12	4	10	1
SLC27A2	C1	201	54	8	11	45	24	104	201	54	8	5	22	34	63	201	54	8	11	16	5	0
MT1G	C1	511	107	70	3	0	1	351	511	107	70	5	0	0	51	511	107	70	3	4	0	0
SNTB1	C1	527	230	79	8	43	98	322	527	230	79	14	25	72	137	527	230	79	40	33	16	3
GJA4	C1	49	13	7	18	21	2	1	49	13	7	25	6	20	5	49	13	7	20	0	4	7
FEZF1	C1	270	51	58	54	114	9	3	270	51	58	32	23	4	6	270	51	58	6	0	0	6
CACNA2D3	C1	137	54	27	51	1	4	9	137	54	27	32	4	5	9	137	54	27	45	11	2	3
SOX1	C1	40	12	3	5	0	0	0	40	12	3	0	0	3	0	40	12	3	24	1	0	0
KISS1R	C1	63	17	0	2	3	3	2	63	17	0	1	7	7	5	63	17	0	19	8	13	3
GDPD2	C1	250	40	13	4	40	41	33	250	40	13	6	28	11	19	250	40	13	131	12	43	50
ADAMTS8	C1	422	14	12	101	12	6	14	422	14	12	74	18	15	10	422	14	12	13	22	34	13
SLC24A2	C1	136	4	14	18	14	2	2	136	4	14	12	18	7	9	136	4	14	8	1	0	4
ARC	C1	217	9	27	10	14	5	17	217	9	27	7	5	2	5	217	9	27	4	6	1	0
C9orf135	C1	191	6	29	17	13	2	0	191	6	29	10	13	2	3	191	6	29	6	2	0	2
C19orf85	C1	80	1	10	2	0	0	0	80	1	10	4	1	1	0	80	1	10	0	0	0	0
MLXP1	C1	150	3	6	7	4	12	20	150	3	6	3	0	9	15	150	3	6	12	1	4	1
CISTR	C1	37	0	1	0	0	0	0	37	0	1	0	0	0	3	37	0	1	0	0	0	0
HTR1A	C1	124	0	0	0	2	0	0	124	0	0	0	1	8	0	124	0	0	0	0	1	0
GAD2	C1	59	1	0	0	2	0	0	59	1	0	1	0	0	0	59	1	0	0	3	0	2
IDO1	C1	119	3	2	0	0	0	2	119	3	2	4	0	0	0	119	3	2	0	3	4	0
HES3	C1	2125	68	15	3	1	0	0	2125	68	15	7	1	0	0	2125	68	15	20	0	0	0
CYP2B6	C1	288	3	5	0	0	0	0	288	3	5	0	0	0	0	288	3	5	3	0	1	2
LINP1	C1	19	0	0	0	0	0	0	19	0	0	0	0	0	0	19	0	0	0	0	0	0
BTBD17	C1	71	0	1	1	5	2	3	71	0	1	1	8	2	0	71	0	1	5	1	0	4
TRIML2	C1	1986	50	20	3	235	45	7	1986	50	20	8	94	15	1	1986	50	20	23	36	14	2
KLHDC7A	C1	292	3	13	8	30	8	6	292	3	13	11	12	3	15	292	3	13	29	17	7	8
MYH2	C1	26	0	1	0	0	0	0	26	0	1	0	0	0	0	26	0	1	1	6	0	0
SOX2	C1	4141	330	431	185	20	2	2	4141	330	431	347	23	5	3	4141	330	431	415	1594	638	187
TRBC2	C1	249	35	25	27	4	2	0	249	35	25	14	1	3	1	249	35	25	90	69	9	1
SOX3	C1	973	69	52	86	10	4	12	973	69	52	79	14	3	0	973	69	52	295	89	44	36
OLIG3	C1	138	10	4	9	1	0	0	138	10	4	0	0	0	0	138	10	4	22	3	0	0
TRHDE-AS1	C1	78	19	37	25	38	33	40	78	19	37	26	17	45	50	78	19	37	41	37	1	5
TMEM26	C1	26	0	3	0	7	2	16	26	0	3	1	0	14	1	26	0	3	1	0	4	3
ERG	C1	116	8	7	4	2	4	36	116	8	7	2	4	14	49	116	8	7	2	47	1	15
SEPTIN4	C1	120	37	40	29	4	7	33	120	37	40	21	0	34	47	120	37	40	20	5	7	25
LINC02188	C1	59	0	11	1	0	0	2	59	0	11	2	1	0	3	59	0	11	0	2	8	4
HTR3A	C1	35	0	8	0	0	0	0	35	0	8	4	0	0	1	35	0	8	5	1	0	0
POU3F1	C1	315	32	54	16	3	62	90	315	32	54	8	3	36	4	315	32	54	12	0	1	1
PRDM14	C1	1763	208	334	137	2	2	0	1763	208	334	160	2	0	0	1763	208	334	50	4	0	0
SIX6	C1	1908	312	165	22	0	0	0	1908	312	165	5	0	0	0	1908	312	165	1	0	0	0
TNFRSF8	C1	1590	206	55	26	4	19	31	1590	206	55	19	9	5	8	1590	206	55	23	0	1	0
UTF1	C1	5077	691	170	49	3	3	25	5077	691	170	39	0	7	3	5077	691	170	71	2	0	0
SLC18A2	C1	72	50	23	3	51	4	14	72	50	23	10	44	22	14	72	50	23	2	106	4	8
THSD7B	C1	32	21	12	2	27	18	14	32	21	12	2	14	11	6	32	21	12	12	24	0	1
GLYATL1	C1	52	36	23	15	45	16	54	52	36	23	15	45	17	35	52	36	23	25	24	6	1
DPPA3	C1	22	0	0	0	5	6	9	22	0	0	1	16	2	2	22	0	0	0	1	0	0
CNTN1	C1	205	26	5	9	218	74	106	205	26	5	1	100	124	70	205	26	5	15	25	19	19
BHMT	C1	16	2	0	2	2	4	36	16	2	0	4	18	0	1	16	2	0	8	3	19	1
NPIPA2	C1	11	1	8	5	2	3	16	11	1	8	1	3	6	2	11	1	8	2	3	13	0
ARHGAP9	C1	18	19	3	2	4	31	28	18	19	3	4	4	6	10	18	19	3	9	5	5	0
GASK1A	C1	130	67	16	8	33	138	215	130	67	16	11	9	96	38	130	67	16	28	29	7	0
CHST13	C1	77	51	7	4	48	79	99	77	51	7	1	48	37	40	77	51	7	10	2	3	6
SLITRK3	C1	222	35	122	16	23	195	387	222	35	122	11	27	114	157	222	35	122	14	4	1	1
MT1H	C1	113	10	16	0	0	0	158	113	10	16	3	0	0	7	113	10	16	0	1	0	0
GOLT1A	C1	38	9	1	2	8	25	69	38	9	1	4	6	4	17	38	9	1	7	2	3	0
PTPRT	C1	52	13	16	8	19	46	51	52	13	16	7	15	18	7	52	13	16	6	40	2	1
EPHA8	C1	76	42	28	7	11	56	52	76	42	28	23	10	16	8	76	42	28	22	8	2	1
FAM78B	C1	40	19	10	1	3	54	31	40	19	10	7	4	9	8	40	19	10	9	7	2	0
GLI1	C1	374	135	289	171	258	231	88	374	135	289	189	193	64	29	374	135	289	160	10	5	5
CHRNA4	C1	77	18	54	15	3	18	27	77	18	54	13	2	4	3	77	18	54	30	1	1	0
NR5A2	C1	1189	323	508	210	37	57	82	1189	323	508	145	26	66	106	1189	323	508	77	15	3	2
RHOH	C1	144	34	84	9	2	0	2	144	34	84	1	0	1	6	144	34	84	8	0	0	0
MIR124-1HG	C1	895	255	536	30	0	0	0	895	255	536	38	0	0	0	895	255	536	15	2	3	1
ADM2	C1	162	79	123	55	24	40	57	162	79	123	63	14	7	18	162	79	123	27	15	13	0
SHFL	C1	153	85	96	21	30	46	53	153	85	96	21	24	13	25	153	85	96	12	6	2	1
APLN	C1	29	26	30	1	1	2	2	29	26	30	0	2	0	1	29	26	30	0	3	0	0
KLK13	C1	24	16	24	6	1	0	4	24	16	24	2	0	0	0	24	16	24	0	1	0	0
ADGRE2	C1	48	22	33	2	2	0	0	48	22	33	3	2	0	0	48	22	33	0	0	0	4
HLA-F-AS1	C1	50	31	30	13	2	7	5	50	31	30	14	0	2	5	50	31	30	0	0	2	4
MMP25	C1	2103	1261	1472	423	39	15	5	2103	1261	1472	466	29	24	4	2103	1261	1472	442	9	12	7
TMEM132D	C1	368	272	252	39	4	4	1	368	272	252	66	2	39	21	368	272	252	55	1	3	9
LINC01487	C1	71	36	84	30	0	0	0	71	36	84	21	0	0	0	71	36	84	10	0	0	0
POU3F4	C1	62	40	89	36	5	0	2	62	40	89	28	0	0	0	62	40	89	7	2	0	0
TWIST2	C1	192	187	255	94	14	21	5	192	187	255	66	1	2	1	192	187	255	82	48	22	1
ADCYAP1R1	C1	224	165	342	87	25	17	17	224	165	342	134	24	15	14	224	165	342	82	11	16	0
CBLC	C1	148	137	252	65	50	18	16	148	137	252	88	16	9	3	148	137	252	24	21	4	0
PDE6G	C1	93	49	95	82	6	10	6	93	49	95	49	8	12	6	93	49	95	55	1	18	12
VENTX	C1	1179	677	1129	900	125	42	28	1179	677	1129	775	106	65	32	1179	677	1129	180	29	2	0
PRAC1	C1	276	184	259	254	15	0	0	276	184	259	157	16	0	3	276	184	259	17	0	0	0
IL20RA	C1	20	25	19	8	15	1	1	20	25	19	8	25	0	1	20	25	19	0	0	0	3
FGFR4	C1	1594	1826	1380	570	926	660	452	1594	1826	1380	481	513	381	252	1594	1826	1380	590	139	41	6
ICOSLG	C1	80	98	80	16	0	6	7	80	98	80	31	1	2	2	80	98	80	11	21	7	0
IL34	C1	151	188	99	25	0	0	0	151	188	99	33	0	6	0	151	188	99	9	0	0	0
PAX5	C1	314	383	248	20	1	0	0	314	383	248	23	4	0	0	314	383	248	63	0	0	3
LNCTAM34A	C1	18	33	30	13	10	5	0	18	33	30	23	0	1	5	18	33	30	2	0	3	8
CORO2A	C1	935	1402	1439	361	206	367	540	935	1402	1439	369	173	315	271	935	1402	1439	177	145	108	14
NOS1	C1	121	195	214	10	2	6	1	121	195	214	32	0	0	0	121	195	214	19	1	0	0
TCF15	C1	45	47	43	52	0	1	7	45	47	43	36	1	2	1	45	47	43	43	0	3	0
VRTN	C1	3165	5060	3975	5400	456	27	0	3165	5060	3975	5038	603	75	13	3165	5060	3975	2103	119	15	0
NKILA	C1	55	55	48	47	22	18	9	55	55	48	67	39	33	25	55	55	48	0	1	14	16
KLK8	C1	16	15	16	22	1	0	5	16	15	16	23	2	7	0	16	15	16	0	0	0	0
PRAC2	C1	154	138	115	195	26	33	5	154	138	115	109	32	16	11	154	138	115	34	2	0	0
GALNT18	C1	94	88	31	83	40	2	44	94	88	31	110	31	2	159	94	88	31	27	16	8	3
HMOX1	C1	221	270	80	55	162	120	116	221	270	80	37	60	43	36	221	270	80	38	17	18	2
FOXB1	C1	409	492	116	23	10	4	7	409	492	116	21	8	6	0	409	492	116	117	3	0	0
THBS2	C1	1131	1726	138	3	11	2	3	1131	1726	138	6	1	4	5	1131	1726	138	48	1	5	4
HPAT5	C1	728	1013	109	13	2	1	1	728	1013	109	18	0	2	0	728	1013	109	119	0	0	0
CPNE7	C1	369	364	143	35	36	110	231	369	364	143	52	135	262	174	369	364	143	20	60	11	1
TFCP2L1	C1	239	204	15	6	120	65	157	239	204	15	10	39	49	69	239	204	15	8	10	5	0
RASAL1	C1	113	90	30	5	3	30	88	113	90	30	3	3	17	31	113	90	30	4	1	4	2
GABRA1	C1	224	163	9	0	4	4	86	224	163	9	0	1	17	87	224	163	9	2	2	1	2
TFAP2C	C1	535	222	251	140	119	22	14	535	222	251	119	65	14	13	535	222	251	205	235	81	1
H2AC17	C1	29	13	16	18	0	4	4	29	13	16	6	1	2	1	29	13	16	4	5	2	2
SNTG2-AS1	C1	194	114	65	68	5	3	2	194	114	65	70	1	4	0	194	114	65	10	7	0	0
LNCPRESS2	C1	395	161	129	20	0	0	0	395	161	129	40	0	0	0	395	161	129	0	0	0	0
POU5F1P4	C1	200	106	61	24	0	1	1	200	106	61	19	10	2	0	200	106	61	9	2	2	1
SFN	C1	233	122	123	60	1	4	6	233	122	123	21	3	9	1	233	122	123	42	9	32	11
UNC13A	C1	1721	881	865	42	2	4	4	1721	881	865	73	1	3	5	1721	881	865	128	3	11	2
PPP1R16B	C1	343	201	179	13	10	0	4	343	201	179	42	0	6	42	343	201	179	25	1	1	4
POU5F1	C1	30616	26666	14078	3850	283	6	1	30616	26666	14078	2958	256	0	1	30616	26666	14078	1896	109	1	0
C9orf129	C1	178	143	98	14	1	0	2	178	143	98	30	0	4	1	178	143	98	13	0	0	0
C13orf42	C1	1371	1056	736	113	26	0	0	1371	1056	736	124	16	0	2	1371	1056	736	128	1	2	0
C1orf116	C1	74	52	39	4	21	4	10	74	52	39	8	1	3	4	74	52	39	8	0	2	0
HHLA1	C1	349	220	137	3	0	0	0	349	220	137	4	0	0	4	349	220	137	0	0	0	0
PLA2G3	C1	552	403	256	30	7	6	5	552	403	256	21	0	9	0	552	403	256	29	19	59	9
TDGF1	C1	9651	9068	4402	741	214	39	33	9651	9068	4402	1456	428	464	337	9651	9068	4402	301	89	904	1821
TDGF1P3	C1	254	218	95	38	8	3	0	254	218	95	51	11	11	13	254	218	95	12	0	33	66
SNTG2	C1	143	100	39	11	10	2	5	143	100	39	41	1	1	1	143	100	39	17	7	2	0
A4GALT	C1	352	276	120	48	1	11	2	352	276	120	30	4	1	8	352	276	120	46	5	33	45
SLC38A5	C1	836	631	229	85	49	42	47	836	631	229	65	42	25	15	836	631	229	51	18	6	1
LINC01194	C1	513	408	117	10	0	0	0	513	408	117	20	0	0	0	513	408	117	4	0	0	0
PSMB8	C1	92	65	25	22	5	0	0	92	65	25	5	0	5	1	92	65	25	0	0	1	1
SFRP2	C1	13501	9057	4278	1406	70	20	565	13501	9057	4278	1131	54	14	39	13501	9057	4278	1071	241	16	2
ZSCAN10	C1	6856	4453	2209	1034	349	40	0	6856	4453	2209	879	217	30	0	6856	4453	2209	850	188	10	0
FAM155B	C1	614	413	132	25	14	5	0	614	413	132	35	17	4	1	614	413	132	53	17	16	17
CBR3	C1	184	121	48	12	0	2	0	184	121	48	0	0	0	0	184	121	48	11	0	1	2
NEFM	C1	1233	1140	668	366	26	1	4	1233	1140	668	332	21	7	7	1233	1140	668	593	93	187	12
PPP4R4	C1	157	114	85	15	14	15	53	157	114	85	35	10	32	31	157	114	85	37	14	7	0
BEGAIN	C1	74	67	55	18	12	13	29	74	67	55	32	8	20	20	74	67	55	30	11	10	0
CA7	C1	18	14	7	0	0	0	3	18	14	7	0	1	1	0	18	14	7	1	2	18	1
CCDC177	C1	65	42	1	0	1	0	1	65	42	1	3	1	0	1	65	42	1	4	8	0	0
D21S2088E	C1	612	394	73	25	0	0	0	612	394	73	19	0	0	0	612	394	73	9	0	0	3
NKX1-2	C1	2563	1723	203	56	41	0	2	2563	1723	203	36	29	7	4	2563	1723	203	343	36	0	0
CHRDL1	C1	207	137	43	6	1	1	3	207	137	43	10	10	2	2	207	137	43	9	36	25	5
NANOG	C1	3405	1830	428	50	1	0	2	3405	1830	428	76	2	0	0	3405	1830	428	14	2	0	0
LCK	C1	943	505	210	26	0	1	3	943	505	210	24	1	0	2	943	505	210	11	0	0	0
LINC-ROR	C1	105	52	15	18	0	0	0	105	52	15	23	0	0	0	105	52	15	0	0	0	0
CRYBG2	C1	265	123	62	35	34	30	47	265	123	62	26	33	31	17	265	123	62	36	9	4	1
LEFTY1	C1	835	327	56	2	1	0	5	835	327	56	0	0	10	5	835	327	56	0	0	3	1
ESRG	C1	18690	7570	2913	242	27	0	0	18690	7570	2913	306	11	0	0	18690	7570	2913	255	15	0	0
LINC01108	C1	1031	360	177	118	23	5	11	1031	360	177	218	45	7	11	1031	360	177	7	0	0	4
IGSF21	C1	644	168	100	17	0	5	8	644	168	100	15	4	9	0	644	168	100	12	5	1	0
FOXD3	C1	1199	320	266	55	2	0	0	1199	320	266	83	0	0	0	1199	320	266	14	1	0	0
ZNF488	C1	258	99	58	25	8	37	25	258	99	58	31	4	25	29	258	99	58	23	0	0	19
FOXD3-AS1	C1	1821	609	315	68	4	0	1	1821	609	315	52	0	0	1	1821	609	315	18	1	0	0
LINC00678	C1	2796	888	387	13	0	0	0	2796	888	387	18	0	0	0	2796	888	387	8	0	0	0
HLA-DPB2	C1	683	210	92	8	0	3	0	683	210	92	8	0	0	1	683	210	92	0	0	0	1
CAMKV	C1	1412	413	57	16	0	0	0	1412	413	57	22	0	0	0	1412	413	57	91	2	4	1
RPRM	C1	601	190	110	63	9	4	5	601	190	110	83	47	13	2	601	190	110	96	39	142	34
C4orf50	C2	2	38	25	14	4	1	0	2	38	25	36	5	2	3	2	38	25	33	0	1	2
FOXA2	C2	17	641	316	147	450	184	139	17	641	316	176	310	173	53	17	641	316	246	61	2	0
LINC01415	C2	36	84	50	46	60	13	16	36	84	50	42	37	9	8	36	84	50	53	1	4	23
CBLN1	C2	103	688	159	1031	32	1	1	103	688	159	701	6	3	1	103	688	159	145	5	11	15
HSPA12B	C2	60	108	117	156	52	84	79	60	108	117	106	50	55	65	60	108	117	70	19	7	1
LINC01748	C2	8	43	49	54	32	4	16	8	43	49	63	25	8	11	8	43	49	18	10	2	0
ISM2	C2	13	102	28	10	13	11	0	13	102	28	0	13	7	2	13	102	28	18	62	10	1
RET	C2	275	1001	446	75	12	10	40	275	1001	446	62	6	13	19	275	1001	446	510	12	2	4
FZD10-AS1	C2	38	229	93	75	22	0	0	38	229	93	27	18	1	6	38	229	93	99	20	0	1
SLC6A7	C2	0	31	10	0	0	0	2	0	31	10	0	0	2	0	0	31	10	10	8	3	5
MIXL1	C2	113	29592	8182	737	75	29	20	113	29592	8182	1601	68	93	86	113	29592	8182	65	55	190	258
CD48	C2	4	353	102	0	0	1	1	4	353	102	0	0	7	6	4	353	102	0	0	0	0
EVX1-AS	C2	0	382	159	23	43	12	3	0	382	159	15	16	36	3	0	382	159	29	7	3	0
CALCR	C2	17	1096	429	69	14	0	3	17	1096	429	45	28	4	1	17	1096	429	18	14	23	29
SNRPCP6	C2	4	67	29	2	0	0	0	4	67	29	9	1	0	1	4	67	29	0	4	1	0
DMRT1	C2	0	48	23	0	0	1	0	0	48	23	1	3	4	2	0	48	23	0	11	26	2
GSTT2	C2	9	77	52	8	17	13	14	9	77	52	15	28	8	10	9	77	52	1	17	16	10
DCLK1	C2	808	3505	1762	372	5	2	15	808	3505	1762	351	16	5	18	808	3505	1762	519	40	13	6
CDX2	C2	0	805	420	146	76	33	67	0	805	420	30	3	4	11	0	805	420	21	3	0	0
SERPINI2	C2	0	144	72	15	0	0	1	0	144	72	6	0	0	4	0	144	72	0	1	0	0
TBXT	C2	8	10271	5026	128	1	0	0	8	10271	5026	102	0	0	0	8	10271	5026	68	0	0	0
LNCDAT	C2	11	2094	994	33	0	0	0	11	2094	994	36	0	0	0	11	2094	994	16	0	0	0
LINC02617	C2	22	166	100	22	0	1	5	22	166	100	34	1	2	1	22	166	100	0	0	0	0
SDR16C5	C2	5	81	47	12	0	0	0	5	81	47	0	0	0	0	5	81	47	2	0	0	0
CDA	C2	78	770	483	79	1	0	13	78	770	483	54	1	1	1	78	770	483	41	3	2	1
CCDC169-SOHLH2	C2	13	76	43	25	41	5	0	13	76	43	35	22	11	13	13	76	43	7	12	9	16
GAD1	C2	11	5113	1936	2535	547	93	38	11	5113	1936	1513	737	132	81	11	5113	1936	1197	38	8	49
LINC02653	C2	0	47	18	15	0	0	0	0	47	18	12	0	0	0	0	47	18	6	0	0	0
RIMKLA	C2	67	140	97	2	3	3	8	67	140	97	2	22	27	49	67	140	97	5	26	69	88
GRM4	C2	850	1817	602	232	15	10	3	850	1817	602	346	8	6	0	850	1817	602	165	39	4	2
FGF19	C2	1163	3284	787	45	34	5	1	1163	3284	787	42	13	0	0	1163	3284	787	16	0	0	0
ABHD12B	C2	296	774	293	13	11	7	11	296	774	293	15	10	8	7	296	774	293	6	21	15	19
NEFL	C2	1519	3241	1139	195	8	16	27	1519	3241	1139	147	1	102	88	1519	3241	1139	191	151	307	221
EPHA1-AS1	C2	47	83	50	3	0	0	1	47	83	50	1	0	3	0	47	83	50	1	0	0	0
MUC3A	C2	461	1045	639	115	18	19	195	461	1045	639	143	4	7	59	461	1045	639	37	16	3	0
ZYG11A	C2	104	213	115	25	10	13	39	104	213	115	31	11	12	7	104	213	115	20	2	10	0
SLC6A17	C2	3	14	8	1	4	7	9	3	14	8	1	0	10	5	3	14	8	2	0	20	4
SMKR1	C2	3	26	3	5	11	0	12	3	26	3	2	0	12	5	3	26	3	4	12	19	8
TBC1D27P	C2	3	45	5	5	0	0	0	3	45	5	19	0	0	1	3	45	5	1	0	0	0
FZD10	C2	77	435	92	18	0	3	0	77	435	92	8	1	0	4	77	435	92	51	0	0	2
CD8B	C2	6	23	0	1	1	2	1	6	23	0	1	0	1	0	6	23	0	1	0	0	0
GLRA3	C2	7	69	2	8	5	0	0	7	69	2	6	2	1	0	7	69	2	6	1	0	0
NODAL	C2	597	4684	294	39	107	22	10	597	4684	294	48	93	93	17	597	4684	294	6	6	41	13
PRKG1-AS1	C2	0	38	4	6	7	8	9	0	38	4	5	2	8	16	0	38	4	5	4	6	5
LINC02418	C2	0	27	0	0	0	2	5	0	27	0	0	0	0	9	0	27	0	0	0	0	0
GPR39	C2	0	118	14	3	15	14	26	0	118	14	4	13	16	17	0	118	14	2	6	10	11
DKK1	C2	5	9000	2	105	240	117	539	5	9000	2	8	82	293	1474	5	9000	2	332	1221	318	97
SRD5A2	C2	0	33	0	1	0	1	0	0	33	0	2	1	0	2	0	33	0	3	2	1	4
TBX22	C2	5	183	4	17	2	0	0	5	183	4	9	4	3	9	5	183	4	1	10	1	4
C11orf87	C2	10	253	1	4	0	1	11	10	253	1	4	2	0	13	10	253	1	0	0	2	0
FAM167A	C2	10	2377	51	17	25	40	50	10	2377	51	41	20	39	50	10	2377	51	62	58	55	63
EDAR	C2	5	339	5	3	0	2	2	5	339	5	7	0	2	0	5	339	5	2	1	0	1
LINC02715	C2	0	19	0	0	0	0	0	0	19	0	0	0	0	0	0	19	0	0	0	0	0
SP5	C2	3	12440	2004	1522	236	41	5	3	12440	2004	752	176	77	14	3	12440	2004	1725	25	0	7
LINC01867	C2	4	297	62	14	26	9	2	4	297	62	11	7	2	0	4	297	62	12	2	0	0
KRT16P3	C2	0	143	10	13	19	1	9	0	143	10	5	10	3	1	0	143	10	12	0	0	0
KRT16P2	C2	0	26	2	1	1	0	1	0	26	2	0	0	0	2	0	26	2	0	0	0	0
DKK4	C2	0	3975	165	0	0	0	2	0	3975	165	0	0	0	3	0	3975	165	0	0	0	1
EVX1	C2	0	5267	427	107	127	59	6	0	5267	427	53	82	83	10	0	5267	427	180	27	6	2
CDX1	C2	3	988	60	55	4	6	1	3	988	60	5	2	2	0	3	988	60	19	2	0	0
LINC01124	C2	0	1275	118	95	2	4	6	0	1275	118	62	20	8	1	0	1275	118	71	3	3	6
KRT16P1	C2	0	494	49	10	20	17	18	0	494	49	8	23	0	1	0	494	49	10	0	0	0
FGF4	C2	106	9257	1031	53	1	0	0	106	9257	1031	44	0	0	0	106	9257	1031	8	2	0	1
TNS4	C2	1	211	25	1	0	1	0	1	211	25	3	0	0	0	1	211	25	0	0	0	0
FFAR4	C2	0	19	0	0	5	0	0	0	19	0	0	0	0	0	0	19	0	0	1	0	0
HOXA1	C2	0	96	12	6	13	3	0	0	96	12	4	2	1	0	0	96	12	6	19	0	0
HOTAIRM1	C2	2	86	13	11	17	7	3	2	86	13	6	2	2	0	2	86	13	14	19	4	0
LINC00605	C3	20	16	28	31	12	14	23	20	16	28	29	8	17	8	20	16	28	0	4	5	1
CYGB	C3	86	88	172	169	18	70	205	86	88	172	122	22	29	84	86	88	172	37	2	3	5
USH1C	C3	13	9	33	29	10	5	25	13	9	33	21	1	0	5	13	9	33	3	4	0	0
CHRNB4	C3	250	4	515	108	29	6	11	250	4	515	334	87	16	19	250	4	515	211	198	4	0
C10orf90	C3	11	0	23	15	3	1	0	11	0	23	17	0	0	0	11	0	23	10	0	0	0
PADI3	C3	13	5	26	21	0	0	0	13	5	26	23	2	1	0	13	5	26	7	0	3	0
SSTR5	C3	7	3	23	19	0	3	0	7	3	23	20	0	0	0	7	3	23	7	0	0	0
PGAM1P5	C3	6	3	20	5	5	2	0	6	3	20	18	9	4	5	6	3	20	0	2	1	8
UNC93B6	C3	0	8	33	5	0	0	0	0	8	33	45	0	0	0	0	8	33	0	0	0	0
WDR93	C3	0	29	412	209	29	13	10	0	29	412	458	26	7	7	0	29	412	20	12	10	4
LGALS12	C3	13	14	115	66	0	0	0	13	14	115	161	0	0	4	13	14	115	5	0	0	0
ENPP7P8	C3	0	5	41	12	0	2	5	0	5	41	39	1	21	4	0	5	41	7	0	12	0
TBR1	C3	0	8	147	52	6	4	1	0	8	147	116	4	1	1	0	8	147	2	9	0	0
TNR	C3	0	1	22	11	1	1	6	0	1	22	22	0	1	4	0	1	22	5	0	0	0
SPDYC	C3	5	6	32	50	1	2	0	5	6	32	29	2	0	0	5	6	32	2	1	0	3
PRAME	C3	9	16	66	76	2	2	0	9	16	66	71	6	0	0	9	16	66	13	3	1	1
TMPRSS11E	C3	28	41	255	343	79	3	1	28	41	255	306	62	0	2	28	41	255	110	4	1	0
WNT4	C3	9	12	566	329	33	5	30	9	12	566	264	23	10	8	9	12	566	29	17	12	9
NR0B1	C3	1	20	158	116	1	0	4	1	20	158	92	0	13	1	1	20	158	11	1	0	0
ZIC3	C3	2035	3172	11621	6218	163	42	21	2035	3172	11621	7274	109	58	40	2035	3172	11621	2962	201	38	48
MIR9-1HG	C3	46	270	931	463	34	5	4	46	270	931	627	37	3	8	46	270	931	15	17	7	4
FGF3	C3	5	16	61	40	0	0	0	5	16	61	47	0	0	0	5	16	61	0	0	2	0
GLRA4	C3	5	73	223	192	84	7	22	5	73	223	174	41	1	2	5	73	223	29	4	0	0
MACC1-AS1	C3	12	27	61	59	1	1	0	12	27	61	34	1	0	0	12	27	61	12	0	0	0
NCKAP1L	C3	0	0	22	14	21	3	2	0	0	22	23	6	2	2	0	0	22	4	0	1	0
SOX17	C3	0	0	597	636	419	22	36	0	0	597	649	201	11	71	0	0	597	335	3	0	5
PAX2	C3	0	0	120	140	34	0	0	0	0	120	134	17	5	0	0	0	120	83	31	0	0
OR5AK4P	C3	0	0	29	22	6	0	0	0	0	29	35	9	3	0	0	0	29	9	2	1	0
DGKG	C3	1	0	72	61	19	0	13	1	0	72	65	0	2	18	1	0	72	22	8	6	3
LINC02699	C3	0	0	24	21	0	0	0	0	0	24	25	1	2	0	0	0	24	2	0	0	0
ANPEP	C3	40	80	1539	1627	85	162	308	40	80	1539	1640	52	47	91	40	80	1539	708	51	8	7
NLRP1	C3	7	0	41	41	6	7	24	7	0	41	42	1	8	27	7	0	41	3	13	8	1
MEG3	C3	0	0	50	47	6	8	19	0	0	50	95	3	5	4	0	0	50	8	7	3	5
MLXIPL	C3	86	102	472	443	39	200	162	86	102	472	873	29	50	52	86	102	472	166	6	2	1
FADS6	C3	6	32	122	130	22	15	28	6	32	122	164	16	32	17	6	32	122	3	2	6	5
NEUROG1	C3	2	1	15	19	2	0	1	2	1	15	28	0	0	0	2	1	15	0	0	0	0
FENDRR	C3	0	15	55	25	3	33	41	0	15	55	19	0	1	32	0	15	55	7	0	0	0
ITGB2	C3	0	22	57	25	12	17	66	0	22	57	16	1	4	17	0	22	57	30	5	5	5
EGFLAM	C3	46	476	1732	913	150	406	1048	46	476	1732	659	296	353	405	46	476	1732	886	135	31	5
GJA5	C3	17	4	53	26	4	6	62	17	4	53	25	2	0	15	17	4	53	20	0	4	23
KLF9	C3	13	16	104	37	32	38	119	13	16	104	28	12	46	42	13	16	104	1	17	16	6
ADAMTS15	C3	88	53	4474	560	186	888	2288	88	53	4474	373	168	574	805	88	53	4474	479	37	279	347
CEACAM22P	C3	1	1	39	5	1	18	31	1	1	39	2	4	1	4	1	1	39	0	0	0	3
TNFRSF1B	C3	23	23	96	26	10	17	88	23	23	96	29	5	22	40	23	23	96	13	0	4	1
MTCYBP21	C3	5	14	64	5	8	11	38	5	14	64	19	2	4	17	5	14	64	5	3	2	1
MSNP1	C3	14	0	35	8	12	21	12	14	0	35	7	5	12	3	14	0	35	15	0	5	6
BTC	C3	1	0	23	9	2	23	7	1	0	23	1	1	2	0	1	0	23	1	2	1	0
PKNOX2	C3	50	7	1029	526	375	391	348	50	7	1029	653	470	641	545	50	7	1029	287	245	291	259
LINC02772	C3	2	2	207	152	52	133	41	2	2	207	135	85	91	16	2	2	207	147	2	0	0
HLX	C3	6	10	404	206	155	227	109	6	10	404	298	128	105	43	6	10	404	48	9	11	11
SHISAL2A	C3	5	4	24	4	4	0	12	5	4	24	9	11	30	12	5	4	24	1	2	4	4
HHEX	C3	93	220	469	121	52	74	90	93	220	469	192	86	476	248	93	220	469	31	30	4	15
OTX2	C3	214	661	3015	619	482	62	14	214	661	3015	1073	671	371	102	214	661	3015	278	211	16	0
MAGEB17	C3	6	481	1465	173	12	24	7	6	481	1465	348	38	34	3	6	481	1465	20	0	2	0
ASB5	C3	0	25	95	10	1	1	1	0	25	95	11	3	1	3	0	25	95	2	1	0	1
OR10A3	C3	3	6	24	4	1	0	0	3	6	24	6	0	2	0	3	6	24	0	0	1	0
GABBR2	C3	29	99	624	63	3	6	5	29	99	624	174	6	9	5	29	99	624	60	0	4	2
OVCH2	C3	0	38	180	44	11	7	12	0	38	180	47	4	8	10	0	38	180	11	6	27	0
LINC00458	C3	65	552	2413	911	82	1	0	65	552	2413	582	115	0	0	65	552	2413	219	5	1	0
BHLHE40-AS1	C3	6	27	69	26	0	0	2	6	27	69	23	1	1	5	6	27	69	15	20	7	4
TNFRSF10C	C3	11	53	119	34	4	5	7	11	53	119	26	13	3	11	11	53	119	17	0	27	11
OR5E1P	C3	1	13	29	9	1	0	0	1	13	29	4	0	0	0	1	13	29	0	2	0	1
BCL6B	C3	75	227	492	142	22	2	16	75	227	492	137	36	9	42	75	227	492	20	0	0	7
GRPR	C3	51	267	504	90	49	120	53	51	267	504	126	72	167	64	51	267	504	7	7	8	3
CHL1	C3	2	55	135	26	21	38	14	2	55	135	26	27	35	15	2	55	135	7	9	1	4
CCL2	C3	20	29	122	2	5	13	16	20	29	122	10	4	9	12	20	29	122	5	8	3	0
CMKLR1	C3	6	22	69	0	0	5	0	6	22	69	0	0	12	0	6	22	69	0	2	4	7
MYT1	C3	63	109	211	42	25	44	31	63	109	211	63	26	14	26	63	109	211	25	6	7	0
C22orf42	C3	3	23	57	3	0	0	0	3	23	57	6	0	0	0	3	23	57	0	0	0	0
OR52A1	C3	27	58	143	13	0	0	0	27	58	143	17	0	0	0	27	58	143	1	0	0	0
GDNF-AS1	C3	22	48	147	14	11	8	7	22	48	147	27	0	1	7	22	48	147	8	5	0	3
C20orf203	C3	0	5	23	4	1	5	5	0	5	23	7	3	1	17	0	5	23	0	1	2	0
RGL4	C3	4	6	26	0	11	8	11	4	6	26	11	3	2	5	4	6	26	7	2	4	0
MTND5P1	C3	1	20	52	4	11	15	20	1	20	52	21	6	5	14	1	20	52	17	0	5	1
APOL3	C3	0	4	21	0	8	0	0	0	4	21	3	0	0	2	0	4	21	0	0	5	1
ERVW-1	C3	2	17	85	2	5	11	21	2	17	85	9	5	3	23	2	17	85	9	5	1	22
TRAC	C3	13	2	132	3	0	2	12	13	2	132	5	4	0	3	13	2	132	0	0	3	8
LIPG	C3	230	115	6182	147	61	112	284	230	115	6182	93	22	19	62	230	115	6182	177	60	65	31
OAS1	C3	1	0	85	0	0	0	3	1	0	85	0	0	0	1	1	0	85	0	0	1	1
TRGV5P	C3	1	0	21	0	0	0	0	1	0	21	0	0	0	1	1	0	21	0	0	0	0
CRTAM	C3	1	0	20	1	0	0	0	1	0	20	0	0	0	0	1	0	20	0	0	0	0
ZNF536	C3	6	7	51	5	0	0	1	6	7	51	3	1	0	4	6	7	51	0	0	0	2
NTS	C3	1252	992	11847	2318	55	26	37	1252	992	11847	893	39	44	70	1252	992	11847	1117	38	9	23
CDH20	C3	9	28	286	6	13	4	8	9	28	286	4	6	43	20	9	28	286	9	38	7	1
LINC02133	C3	0	4	25	0	0	1	0	0	4	25	2	0	3	2	0	4	25	2	0	2	3
TNFRSF9	C3	0	12	69	5	1	3	5	0	12	69	0	0	0	0	0	12	69	0	0	0	1
OR10A6	C3	0	9	52	4	0	0	0	0	9	52	4	2	6	0	0	9	52	0	0	0	0
TRGV7	C3	0	0	24	0	0	6	3	0	0	24	0	0	4	0	0	0	24	1	0	1	0
ISL2	C3	1	2	23	3	0	2	0	1	2	23	0	0	0	4	1	2	23	1	1	3	0
KCNV1	C3	1	10	1587	12	53	151	124	1	10	1587	20	66	103	83	1	10	1587	31	1	1	6
TSHR	C3	0	0	47	2	2	3	3	0	0	47	0	7	1	6	0	0	47	3	1	1	1
LOX	C3	36	21	5395	411	70	204	912	36	21	5395	400	40	340	1346	36	21	5395	57	27	65	88
KCNH5	C3	6	1	369	13	0	4	16	6	1	369	14	0	15	55	6	1	369	2	11	7	8
PTCHD4	C3	9	17	164	57	9	12	6	9	17	164	64	1	5	16	9	17	164	33	5	26	25
APLNR	C3	15	1588	60088	21779	2894	477	282	15	1588	60088	17417	2540	889	601	15	1588	60088	10871	1267	371	86
LHX1-DT	C3	20	15	1226	274	32	20	5	20	15	1226	388	24	11	1	20	15	1226	196	9	5	0
PRSS2	C3	0	3	38	19	0	1	1	0	3	38	11	0	2	0	0	3	38	8	0	0	0
TBX6	C3	15	227	3061	1001	62	36	16	15	227	3061	933	51	26	17	15	227	3061	44	15	22	10
MESP1	C3	16	524	3926	1611	34	16	6	16	524	3926	1252	33	31	10	16	524	3926	84	8	24	11
WNT8A	C3	0	47	3205	1131	2	1	0	0	47	3205	542	1	0	0	0	47	3205	254	0	0	0
RIPPLY2	C3	4	6	317	114	6	1	0	4	6	317	52	2	4	0	4	6	317	10	1	0	2
MESP2	C3	5	30	4340	1366	6	4	7	5	30	4340	1299	9	10	2	5	30	4340	67	5	2	5
CXADRP3	C3	2	1	218	79	0	0	0	2	1	218	74	0	1	0	2	1	218	10	1	0	0
GRAP2	C3	0	1	249	151	3	9	3	0	1	249	66	12	45	14	0	1	249	82	35	6	23
GZMM	C3	1	0	33	27	0	1	1	1	0	33	9	2	2	0	1	0	33	5	0	0	1
ADRA2A	C3	27	6	100	21	2	2	19	27	6	100	40	2	3	1	27	6	100	18	11	1	0
GTF2IP7	C3	6	6	77	18	0	0	4	6	6	77	44	0	0	2	6	6	77	14	6	0	0
CYP26A1	C3	41	133	1942	204	29	53	0	41	133	1942	754	28	10	0	41	133	1942	5	0	7	2
ARHGAP40	C3	2	34	664	144	5	7	3	2	34	664	243	7	7	0	2	34	664	19	12	3	0
ROR1-AS1	C3	1	0	31	3	4	6	7	1	0	31	6	0	1	5	1	0	31	8	3	2	0
DRC7	C3	0	0	119	34	15	21	14	0	0	119	26	14	12	11	0	0	119	8	9	10	5
ECMXP	C3	0	0	40	11	0	8	1	0	0	40	10	0	5	2	0	0	40	12	0	0	0
CXCR4	C3	23	3	728	159	28	16	14	23	3	728	96	51	25	35	23	3	728	151	158	120	121
IKZF1	C3	37	11	479	64	105	12	4	37	11	479	56	62	6	7	37	11	479	39	131	11	1
ABCC12	C3	0	0	45	5	3	0	1	0	0	45	12	6	0	5	0	0	45	5	2	0	4
OTX1	C3	5	2	148	5	4	0	4	5	2	148	33	16	12	1	5	2	148	2	10	0	0
LHX1	C3	31	36	17603	1460	131	33	0	31	36	17603	2510	119	47	4	31	36	17603	1588	60	0	7
EGFLAM-AS4	C3	0	1	436	40	0	0	0	0	1	436	84	2	0	1	0	1	436	0	0	0	0
POTEC	C3	2	3	290	23	0	0	0	2	3	290	54	0	0	0	2	3	290	1	0	0	0
RPH3A	C3	0	0	43	1	0	3	0	0	0	43	4	2	0	0	0	0	43	5	1	6	0
CYP24A1	C3	0	2	28	3	0	0	0	0	2	28	5	0	0	0	0	2	28	0	0	6	2
MRAP	C3	2	0	23	5	0	1	0	2	0	23	0	0	2	2	2	0	23	1	1	0	0
FGFBP1	C3	0	3	75	28	0	0	0	0	3	75	0	0	1	1	0	3	75	3	0	2	0
DIO3OS	C3	0	39	641	130	40	71	106	0	39	641	173	26	55	33	0	39	641	30	4	0	0
ALOXE3P1	C3	0	6	65	9	0	1	13	0	6	65	9	0	2	1	0	6	65	1	1	0	0
SMIM24	C3	16	36	283	54	16	34	14	16	36	283	42	9	19	2	16	36	283	4	0	0	0
IL33	C3	0	3	25	3	2	4	1	0	3	25	2	0	0	3	0	3	25	0	0	0	0
LINC02020	C3	0	0	21	2	0	0	0	0	0	21	0	0	0	0	0	0	21	1	0	0	0
SNX19P3	C3	1	0	67	4	0	0	0	1	0	67	1	0	0	0	1	0	67	0	0	0	1
GRAMD4P7	C3	0	0	41	4	0	0	0	0	0	41	1	0	0	0	0	0	41	0	0	0	0
PPP1R17	C3	6	2	250	23	0	0	0	6	2	250	16	1	0	0	6	2	250	0	11	0	0
DIO3	C3	1	13	2655	162	34	19	49	1	13	2655	161	18	25	93	1	13	2655	34	3	0	0
DCHS2	C3	6	4	295	14	2	0	10	6	4	295	15	1	0	11	6	4	295	5	6	0	1
P2RX3	C3	1	4	207	27	17	11	14	1	4	207	15	22	3	6	1	4	207	4	5	5	0
SOD1P3	C3	0	0	25	4	0	1	0	0	0	25	0	0	0	0	0	0	25	0	0	0	0
IFIT2	C3	5	26	233	25	7	14	16	5	26	233	11	2	3	9	5	26	233	8	0	1	0
LZTS1	C3	333	1005	13553	215	26	26	105	333	1005	13553	456	8	37	149	333	1005	13553	31	16	12	50
SLC32A1	C3	1	1	23	3	0	0	0	1	1	23	1	1	1	0	1	1	23	0	0	0	0
CD177	C3	64	73	1225	152	7	14	1	64	73	1225	160	3	1	1	64	73	1225	47	1	0	0
SPATA16	C3	1	29	309	52	0	0	0	1	29	309	20	0	0	2	1	29	309	2	0	0	0
GDF15	C3	21	40	465	80	22	37	25	21	40	465	59	9	29	20	21	40	465	10	2	48	15
ELAPOR1	C3	1	2	85	14	39	11	7	1	2	85	9	22	3	14	1	2	85	11	45	2	5
PIK3R6	C3	0	0	20	0	1	1	2	0	0	20	3	9	1	0	0	0	20	0	1	0	0
KCNK13	C3	13	3	49	4	4	7	1	13	3	49	1	3	0	7	13	3	49	14	14	2	29
IL1RL1	C3	0	0	21	0	5	1	5	0	0	21	0	1	5	9	0	0	21	0	0	1	9
TMED10P2	C3	0	1	25	6	7	0	0	0	1	25	4	6	11	5	0	1	25	0	2	5	16
TRIM14	C3	118	95	119	35	70	97	108	118	95	119	37	53	89	74	118	95	119	48	45	5	3
GRM2	C3	163	314	267	98	50	57	232	163	314	267	95	73	94	133	163	314	267	31	5	9	0
SERPINA10	C3	11	17	13	1	2	4	27	11	17	13	1	0	1	10	11	17	13	6	2	0	0
NFIX	C3	32	43	58	7	17	29	71	32	43	58	18	4	9	26	32	43	58	1	2	0	4
NPAP1	C3	7	290	201	26	50	280	183	7	290	201	54	18	49	76	7	290	201	21	78	30	116
C5AR1	C3	1	19	22	0	2	11	20	1	19	22	2	6	4	2	1	19	22	7	9	3	8
LINC02296	C3	0	12	21	1	0	9	7	0	12	21	2	0	19	22	0	12	21	0	0	2	10
LRRC4C	C3	0	98	131	41	12	15	66	0	98	131	22	10	23	150	0	98	131	10	10	0	0
ANKRD20A7P	C3	0	42	40	8	6	17	16	0	42	40	6	5	29	19	0	42	40	4	1	0	5
SYNPR	C3	20	6	29	5	4	0	5	20	6	29	0	2	5	12	20	6	29	0	2	3	1
BMP3	C3	14	0	72	4	0	0	0	14	0	72	9	0	0	4	14	0	72	0	0	0	0
OAS3	C3	17	6	61	3	8	5	2	17	6	61	1	0	12	8	17	6	61	5	1	1	0
BOLA2B	C3	9	6	23	3	0	1	3	9	6	23	10	0	2	1	9	6	23	0	0	2	2
RTN4RL2	C3	204	104	523	118	11	8	14	204	104	523	75	26	26	20	204	104	523	168	35	8	0
SNCB	C3	122	63	349	89	0	2	0	122	63	349	60	4	0	0	122	63	349	70	1	0	0
RAP2CP1	C3	10	4	19	1	0	0	0	10	4	19	2	0	0	0	10	4	19	0	0	0	0
INSM1	C3	201	100	397	131	28	7	0	201	100	397	117	57	4	0	201	100	397	46	38	0	0
CCL26	C3	22	23	46	0	0	0	3	22	23	46	5	0	0	0	22	23	46	2	0	0	0
APOBEC3B-AS1	C3	7	15	26	2	0	0	0	7	15	26	0	0	0	0	7	15	26	0	0	0	0
PIK3AP1	C3	103	123	218	16	17	1	7	103	123	218	50	2	35	33	103	123	218	15	25	100	76
DOCK2	C3	52	61	89	20	6	5	6	52	61	89	29	7	0	13	52	61	89	25	12	25	24
GIPC3	C3	29	40	82	39	5	1	4	29	40	82	48	1	1	23	29	40	82	8	0	7	0
IRF4	C3	37	18	87	47	1	4	5	37	18	87	51	3	1	0	37	18	87	16	3	4	0
PLAAT5	C3	203	199	625	312	33	7	10	203	199	625	459	17	29	19	203	199	625	44	12	0	2
AQP5	C3	29	33	47	46	10	16	25	29	33	47	31	31	24	32	29	33	47	13	11	9	0
ADGRB3	C3	31	44	53	39	30	13	13	31	44	53	31	46	24	24	31	44	53	11	25	10	0
SRY	C3	27	45	66	46	19	45	28	27	45	66	30	26	27	8	27	45	66	4	7	0	0
ERFE	C3	34	43	67	44	1	5	7	34	43	67	34	12	8	3	34	43	67	12	6	12	3
RTBDN	C3	7	15	19	17	0	2	0	7	15	19	6	3	3	0	7	15	19	5	1	3	0
CSMD1	C3	9	374	571	60	161	91	19	9	374	571	99	36	10	15	9	374	571	16	0	4	8
FGF17	C3	15	2595	3683	523	25	9	13	15	2595	3683	528	17	6	1	15	2595	3683	66	9	1	0
SLC5A4-AS1	C3	35	465	639	43	31	7	12	35	465	639	107	51	8	20	35	465	639	6	10	5	10
MSGN1	C3	0	40	56	5	0	0	0	0	40	56	0	0	0	0	0	40	56	0	0	0	0
LINC02700	C3	176	1468	2138	99	4	4	4	176	1468	2138	181	1	0	1	176	1468	2138	22	0	0	0
OR5H5P	C3	0	12	21	0	0	0	0	0	12	21	4	0	0	0	0	12	21	0	0	0	0
PPIAP46	C3	34	2213	3685	289	2	2	6	34	2213	3685	218	3	5	4	34	2213	3685	66	0	3	16
RFPL2	C3	10	89	169	10	1	1	9	10	89	169	7	5	0	1	10	89	169	2	0	3	4
WNT3A	C3	2	53	74	27	3	0	0	2	53	74	18	0	0	0	2	53	74	39	2	1	0
PRRT1B	C3	3	418	663	167	43	16	9	3	418	663	257	56	33	7	3	418	663	133	28	1	0
CYP1B1-AS1	C3	0	99	210	49	8	2	3	0	99	210	85	6	5	4	0	99	210	37	13	8	0
LINC01356	C3	111	2947	6045	1581	350	22	111	111	2947	6045	1686	200	32	34	111	2947	6045	445	14	13	11
MAGEB3	C3	0	19	21	23	0	0	0	0	19	21	13	0	0	0	0	19	21	5	0	0	0
LINC02885	C3	5	58	54	54	5	5	7	5	58	54	27	11	12	18	5	58	54	10	5	26	0
LINC02474	C3	2	22	27	3	3	0	0	2	22	27	21	0	0	0	2	22	27	3	0	0	0
CYP1B1	C3	53	3067	3082	1146	51	85	20	53	3067	3082	2040	74	31	14	53	3067	3082	1074	596	307	36
JAKMIP1	C3	3	76	58	27	0	0	0	3	76	58	54	0	1	0	3	76	58	11	8	0	0
TRPM2	C3	1	114	126	26	0	1	5	1	114	126	38	2	1	1	1	114	126	4	1	0	2
CER1	C3	9	4545	4342	137	1	16	13	9	4545	4342	184	3	13	9	9	4545	4342	3	0	2	1
SLC5A4	C3	3	74	75	3	5	2	1	3	74	75	9	1	1	6	3	74	75	1	4	0	2
UPK1A	C3	4	20	19	3	0	0	0	4	20	19	3	1	1	1	4	20	19	0	1	1	2
SLC25A3P1	C3	2	18	19	0	0	0	0	2	18	19	4	0	0	0	2	18	19	0	0	0	0
EOMES	C3	12	11402	9510	910	40	4	0	12	11402	9510	2309	73	29	5	12	11402	9510	176	19	6	0
GSC	C3	27	1264	919	169	20	2	3	27	1264	919	153	25	7	0	27	1264	919	86	5	4	0
GAL	C3	1661	9194	7235	1530	25	12	9	1661	9194	7235	1287	22	13	0	1661	9194	7235	216	23	10	2
SHISAL2B	C3	160	652	488	240	24	0	1	160	652	488	153	19	14	9	160	652	488	46	32	12	2
MIR3176	C3	9	16	13	0	1	4	0	9	16	13	4	7	7	1	9	16	13	20	0	4	1
KCNQ2-AS1	C3	13	8	19	3	0	0	0	13	8	19	8	2	0	0	13	8	19	18	0	0	0
BHLHE41	C3	18	12	21	5	0	3	2	18	12	21	4	3	2	9	18	12	21	17	0	4	1
H2BW3P	C3	11	17	23	9	22	16	8	11	17	23	18	20	7	25	11	17	23	20	11	5	0
AOX1	C3	47	65	78	48	31	63	66	47	65	78	56	37	44	59	47	65	78	89	17	10	1
CALML4	C3	22	30	47	12	22	38	23	22	30	47	21	22	16	14	22	30	47	35	36	11	0
ATP6V0D2	C4	0	0	1	132	157	177	16	0	0	1	136	92	108	19	0	0	1	48	86	4	4
LLCFC1	C4	1	7	3	27	41	31	24	1	7	3	58	51	27	16	1	7	3	41	1	1	0
UNCX	C4	3	1	6	177	212	126	26	3	1	6	395	520	497	101	3	1	6	166	114	60	99
LRRTM1	C4	13	116	557	816	1029	1085	1117	13	116	557	1547	2895	2815	1681	13	116	557	481	1681	201	22
GATA3	C4	15	8	366	1109	1400	575	370	15	8	366	1023	1168	711	348	15	8	366	424	943	322	131
PDGFRA	C4	53	64	3496	12938	10058	4106	2825	53	64	3496	9010	8945	4567	6551	53	64	3496	8898	6933	1154	836
LEF1	C4	21	1717	2021	5129	5142	2226	1578	21	1717	2021	2231	3358	3782	3329	21	1717	2021	2564	2871	1090	1115
FOXF2	C4	1	8	31	1098	762	343	117	1	8	31	757	900	518	143	1	8	31	539	507	321	111
BMPER	C4	4	7	769	7461	3251	1582	595	4	7	769	5266	4213	2270	1464	4	7	769	4705	5726	1836	1646
SHD	C4	17	26	22	1296	441	226	374	17	26	22	1250	1173	1702	1461	17	26	22	278	401	680	1028
DGKB	C4	18	0	31	93	40	27	73	18	0	31	128	52	166	137	18	0	31	11	132	49	23
ISL1	C4	6	2	83	1960	942	451	294	6	2	83	1219	1579	1685	1283	6	2	83	657	2582	2020	729
ZNF467	C4	17	1	123	793	359	568	588	17	1	123	501	502	507	472	17	1	123	235	882	793	515
PLPPR5	C4	14	16	5	312	105	6	25	14	16	5	70	53	28	25	14	16	5	18	121	17	13
MSX2	C4	5	453	407	3414	2177	608	340	5	453	407	1449	969	598	605	5	453	407	970	669	790	1497
LINC02139	C4	4	4	7	30	9	11	4	4	4	7	10	5	15	10	4	4	7	0	11	3	16
LLPH-DT	C4	5	5	0	19	12	12	2	5	5	0	4	5	12	13	5	5	0	14	9	7	14
LHX6	C4	12	5	6	10	0	0	0	12	5	6	6	23	2	0	12	5	6	8	28	0	2
SPATA13	C4	510	432	339	799	613	352	484	510	432	339	673	609	292	314	510	432	339	886	972	188	89
LINC01208	C4	2	1	1	12	0	3	3	2	1	1	12	2	0	0	2	1	1	3	20	4	0
GGT2	C4	0	0	3	125	20	18	25	0	0	3	62	14	41	29	0	0	3	93	154	45	32
RPL7P50	C4	0	0	5	24	0	0	0	0	0	5	18	7	4	1	0	0	5	10	18	1	0
LINC01798	C4	0	0	26	43	21	11	3	0	0	26	41	17	9	13	0	0	26	25	49	12	11
POU3F2	C4	4	0	1	14	10	40	23	4	0	1	3	8	9	8	4	0	1	23	12	1	2
GPBAR1	C4	6	0	1	44	29	62	43	6	0	1	9	17	28	27	6	0	1	34	6	4	4
DCC	C4	23	1	1	461	106	375	298	23	1	1	111	63	92	88	23	1	1	361	32	4	0
NRGN	C4	40	22	7	92	39	100	40	40	22	7	45	27	94	28	40	22	7	144	21	2	2
TMDD1	C4	0	1	0	3	12	19	5	0	1	0	14	13	6	2	0	1	0	31	7	10	3
RDH10-AS1	C4	2	0	3	26	58	28	38	2	0	3	37	22	9	29	2	0	3	75	22	12	40
RAMP1	C4	14	10	3	21	64	98	89	14	10	3	4	40	31	26	14	10	3	103	32	18	32
CAVIN2	C4	0	0	1	7	10	6	152	0	0	1	7	4	24	96	0	0	1	90	37	8	7
PAPPA	C4	11	8	15	114	13	180	818	11	8	15	93	13	79	253	11	8	15	359	10	26	22
MTNR1B	C4	0	0	0	0	4	0	28	0	0	0	0	2	0	1	0	0	0	13	4	4	0
SLC35F4	C4	0	0	0	2	5	0	17	0	0	0	11	2	5	1	0	0	0	19	2	0	0
OGN	C4	2	2	5	2	13	5	18	2	2	5	9	8	7	10	2	2	5	21	6	1	0
LRRC15	C4	0	1	1	10	5	1	4	0	1	1	23	1	0	0	0	1	1	93	5	6	0
LMLN2	C4	0	0	18	230	69	1	0	0	0	18	162	50	7	0	0	0	18	554	81	0	0
HECW2-AS1	C4	1	0	0	18	15	6	1	1	0	0	6	2	4	5	1	0	0	68	6	0	11
AKR1C2	C4	9	2	4	76	16	29	38	9	2	4	39	17	23	62	9	2	4	324	88	82	33
LINC02513	C4	0	0	0	2	0	0	1	0	0	0	0	2	0	0	0	0	0	36	12	2	4
GRHL3	C4	17	6	5	16	47	10	5	17	6	5	21	29	6	12	17	6	5	222	113	27	4
SPOCK3	C4	253	22	13	275	86	45	24	253	22	13	207	126	20	44	253	22	13	1224	312	13	39
SLC38A8	C4	0	0	0	1	2	0	0	0	0	0	0	0	0	0	0	0	0	18	0	0	0
HLA-DQA2	C4	0	0	0	24	4	0	0	0	0	0	5	10	0	0	0	0	0	368	17	0	0
COL5A3	C4	25	5	15	13	0	1	0	25	5	15	8	0	1	24	25	5	15	602	2	48	14
NDP	C4	5	1	0	0	1	1	0	5	1	0	0	0	0	5	5	1	0	48	3	0	0
HSPA6	C4	0	0	0	0	0	0	0	0	0	0	0	0	0	0	0	0	0	15	0	0	4
PCAT14	C4	128	791	353	973	3118	164	62	128	791	353	707	1715	489	137	128	791	353	8685	1153	130	51
ABCA4	C4	3	11	4	34	108	71	27	3	11	4	13	34	15	18	3	11	4	222	37	36	16
SERF1A	C4	10	2	2	7	4	0	0	10	2	2	5	50	6	7	10	2	2	79	6	5	3
GNG13	C4	2	6	0	2	4	5	7	2	6	0	5	6	14	2	2	6	0	28	6	14	0
BARX2	C4	1	2	3	6	2	0	2	1	2	3	7	2	0	0	1	2	3	28	10	19	3
SIX1	C4	15	7	307	319	78	4	8	15	7	307	286	74	52	27	15	7	307	1046	823	235	111
SIAH3	C4	10	0	0	15	0	0	0	10	0	0	3	2	0	0	10	0	0	33	36	17	9
MEIS1-AS3	C4	0	0	7	114	125	13	4	0	0	7	85	107	2	2	0	0	7	172	77	23	4
ANKFN1	C4	0	0	0	56	63	11	5	0	0	0	10	8	1	6	0	0	0	61	27	0	0
PCSK2	C4	1	5	0	8	30	6	0	1	5	0	1	5	9	0	1	5	0	27	16	9	3
LINC01836	C4	5	1	4	32	100	65	37	5	1	4	11	63	72	11	5	1	4	146	104	53	5
GREB1L	C4	10	6	414	1439	2055	1686	1198	10	6	414	1185	1233	671	455	10	6	414	2379	2369	611	229
DMBT1	C4	1	0	0	37	1	0	0	1	0	0	17	1	1	0	1	0	0	59	2	2	0
AKR1C3	C4	58	7	1	705	45	14	12	58	7	1	260	50	27	66	58	7	1	988	70	13	13
OLFM4	C4	0	0	0	14	0	0	4	0	0	0	7	0	3	0	0	0	0	21	2	0	0
NSG2	C4	3	2	2	63	4	2	6	3	2	2	26	2	7	6	3	2	2	60	15	10	10
FRMPD2	C4	3	0	13	80	2	1	0	3	0	13	83	6	1	3	3	0	13	109	17	1	0
CYP2A7P2	C4	0	0	0	12	3	1	1	0	0	0	8	9	0	0	0	0	0	19	0	0	0
NOS2	C4	23	5	22	624	208	12	11	23	5	22	298	228	11	8	23	5	22	888	103	8	0
SLC8A3	C4	0	8	16	135	1	13	33	0	8	16	10	1	4	17	0	8	16	273	2	10	6
AKR1C8P	C4	0	0	0	18	0	0	0	0	0	0	2	0	0	0	0	0	0	31	0	0	0
ADRB2	C4	4	3	4	66	2	0	6	4	3	4	29	0	2	9	4	3	4	81	3	5	38
PROS2P	C4	0	2	3	13	13	0	10	0	2	3	26	1	2	0	0	2	3	39	0	0	0
CYP4F30P	C4	0	0	0	4	3	3	0	0	0	0	19	1	0	2	0	0	0	27	3	1	3
CYP4F62P	C4	0	0	0	8	10	1	1	0	0	0	23	1	0	0	0	0	0	28	9	11	13
CCIN	C4	2	8	13	79	3	5	3	2	8	13	66	4	0	6	2	8	13	35	0	0	1
NRG2	C4	5	3	254	2275	528	185	162	5	3	254	2519	774	215	145	5	3	254	1082	198	110	176
TNFSF14	C4	0	2	1	52	4	3	1	0	2	1	37	11	0	0	0	2	1	31	16	2	0
CFC1	C4	0	0	78	10680	1027	94	22	0	0	78	5387	691	95	47	0	0	78	5878	993	173	127
FOXF2-DT	C4	1	1	0	73	8	0	2	1	1	0	38	9	1	0	1	1	0	26	0	0	0
CFC1B	C4	0	0	6	383	39	4	1	0	0	6	189	28	6	3	0	0	6	136	30	21	12
CCR7	C4	0	3	0	75	5	0	4	0	3	0	34	3	0	0	0	3	0	18	4	3	0
DUX4L50	C4	0	0	0	29	9	1	4	0	0	0	17	6	3	0	0	0	0	3	0	2	0
HTRA1	C4	287	306	324	11928	2041	572	1345	287	306	324	6813	1933	1858	3418	287	306	324	8369	2881	4600	4902
LINC01213	C4	0	0	6	34	3	0	0	0	0	6	6	0	0	2	0	0	6	19	0	0	0
KCNA4	C4	0	0	9	39	2	0	3	0	0	9	18	0	1	7	0	0	9	16	10	4	6
SEPTIN14P12	C4	0	1	3	20	0	3	1	0	1	3	6	0	0	2	0	1	3	5	5	0	0
LINC02144	C4	1	2	6	61	0	0	3	1	2	6	9	1	4	1	1	2	6	15	1	0	0
SAMD3	C4	13	27	341	704	14	73	57	13	27	341	636	8	23	24	13	27	341	220	14	0	0
SCN4B	C4	6	4	246	441	6	40	44	6	4	246	462	6	33	17	6	4	246	239	3	0	6
KCNA5	C4	1	163	350	893	85	179	269	1	163	350	730	117	77	96	1	163	350	414	41	9	17
OR52K3P	C4	0	0	11	26	0	1	1	0	0	11	12	1	1	0	0	0	11	0	3	0	0
ADGRG3	C4	0	0	37	120	4	3	0	0	0	37	66	3	0	3	0	0	37	9	6	3	1
SCARA5	C4	2	0	10	36	0	1	4	2	0	10	28	2	0	4	2	0	10	1	0	0	1
LINC01799	C4	0	0	9	37	0	1	1	0	0	9	23	0	0	5	0	0	9	1	0	1	4
MAGEA11	C4	2	4	111	1832	58	0	0	2	4	111	1255	29	6	0	2	4	111	80	2	1	1
ELN	C4	79	64	133	928	134	47	44	79	64	133	653	76	15	29	79	64	133	106	34	19	1
RPL29P19	C4	0	4	174	519	139	91	60	0	4	174	436	167	95	40	0	4	174	95	33	6	1
CACNA1E	C4	12	3	4	26	0	0	5	12	3	4	7	0	3	6	12	3	4	28	9	2	3
ALKAL2	C4	58	2	13	132	2	8	40	58	2	13	46	13	9	28	58	2	13	40	7	6	3
LEF1-AS1	C4	1	41	27	72	43	32	30	1	41	27	48	29	50	59	1	41	27	58	13	30	40
TRH	C4	4	157	476	848	74	34	278	4	157	476	323	16	261	1232	4	157	476	337	25	85	426
CES1	C4	0	0	0	12	1	0	9	0	0	0	1	0	9	15	0	0	0	16	1	12	3
TLR4	C4	0	0	4	41	3	1	27	0	0	4	11	1	15	53	0	0	4	106	4	7	14
APCDD1L-DT	C4	2	0	115	52	12	35	28	2	0	115	210	41	119	125	2	0	115	5	16	8	13
APCDD1L	C4	92	14	1210	380	132	249	182	92	14	1210	1188	702	1141	723	92	14	1210	130	244	52	27
AIFM3	C4	19	14	28	22	14	12	11	19	14	28	45	10	21	23	19	14	28	17	0	19	6
IRX5	C4	2	3	1032	349	61	29	94	2	3	1032	416	85	154	129	2	3	1032	573	408	74	66
PCDH19	C4	9	14	3425	1602	30	111	125	9	14	3425	1632	54	159	50	9	14	3425	2268	153	61	30
IRX3	C4	4	8	4545	3278	749	292	264	4	8	4545	3002	626	670	515	4	8	4545	3441	1910	679	665
LINC02192	C4	0	0	22	8	0	0	0	0	0	22	10	0	1	0	0	0	22	25	1	0	1
MIR3186	C4	5	3	31	1	29	12	8	5	3	31	36	20	3	13	5	3	31	34	11	4	3
FOXL1	C4	15	38	252	237	22	3	11	15	38	252	288	42	17	10	15	38	252	459	85	134	103
FOXC2	C4	6	59	1398	751	14	12	3	6	59	1398	1028	16	13	21	6	59	1398	3070	360	179	40
AMIGO2	C4	388	688	1701	2046	801	870	1076	388	688	1701	1211	521	360	403	388	688	1701	2357	281	61	26
UBBP5	C4	0	0	4	17	0	0	0	0	0	4	12	0	0	0	0	0	4	13	0	0	0
GPR55	C4	1	0	24	78	23	0	0	1	0	24	53	15	0	0	1	0	24	73	0	0	0
MIR4500HG	C4	0	5	18	35	8	0	1	0	5	18	30	1	0	5	0	5	18	38	1	0	0
ASS1	C4	1534	987	1728	3397	319	337	573	1534	987	1728	2874	266	280	335	1534	987	1728	2819	80	127	150
ADCY8	C4	153	136	266	390	9	8	6	153	136	266	340	15	3	11	153	136	266	432	13	2	22
TRPC7	C4	0	0	8	15	0	9	6	0	0	8	26	0	2	0	0	0	8	2	0	1	0
DSCAML1	C4	4	4	75	152	92	61	51	4	4	75	333	65	41	26	4	4	75	9	17	5	3
SYN3	C4	40	69	90	299	15	59	107	40	69	90	507	11	35	14	40	69	90	80	10	8	21
GPR141	C4	8	6	18	57	0	5	5	8	6	18	119	6	3	6	8	6	18	23	5	2	0
GYPB	C4	0	0	3	116	1	0	0	0	0	3	232	10	5	3	0	0	3	8	0	0	13
GYPE	C4	0	0	0	95	0	1	3	0	0	0	204	1	3	2	0	0	0	2	4	0	28
EXOC1L	C4	0	0	4	52	0	0	2	0	0	4	66	1	0	0	0	0	4	3	0	0	0
KCNA1	C4	0	0	36	643	28	5	2	0	0	36	715	22	25	12	0	0	36	123	7	1	3
GLIS3-AS1	C4	0	2	3	16	0	1	1	0	2	3	17	0	4	0	0	2	3	2	0	0	0
OR7E87P	C4	1	3	6	16	0	1	0	1	3	6	21	0	5	1	1	3	6	2	1	3	0
PRSS40A	C4	0	0	10	29	0	0	0	0	0	10	32	0	0	4	0	0	10	5	0	1	0
RPS2P2	C4	0	3	6	11	2	0	0	0	3	6	17	0	0	0	0	3	6	0	0	0	0
MUC4	C4	22	4	9	21	2	10	38	22	4	9	131	1	0	2	22	4	9	19	8	4	5
GPR148	C4	0	0	1	17	5	0	0	0	0	1	31	4	1	0	0	0	1	13	8	0	1
CRYBA2	C4	1	0	1	10	0	0	0	1	0	1	31	6	0	0	1	0	1	8	4	0	0
XAF1	C4	0	0	0	11	3	3	5	0	0	0	19	7	2	0	0	0	0	10	7	1	0
LINC00922	C4	0	0	1	12	2	1	0	0	0	1	20	2	2	1	0	0	1	18	0	0	1
INSRR	C4	5	0	4	279	30	5	15	5	0	4	503	32	17	25	5	0	4	283	25	7	17
SLC25A48	C4	4	34	17	71	8	22	40	4	34	17	86	13	33	15	4	34	17	43	13	0	4
LRRC32	C4	8	4	36	2218	2153	2613	2097	8	4	36	1591	1467	1334	1270	8	4	36	305	174	346	381
HAND1	C4	0	7	1546	18553	15203	16866	6831	0	7	1546	11286	7321	8889	3558	0	7	1546	2401	905	2510	1997
TRPV2	C4	13	6	4	120	108	68	61	13	6	4	70	14	14	23	13	6	4	13	3	9	3
TCF21	C4	3	0	18	460	420	276	342	3	0	18	155	234	168	360	3	0	18	82	61	0	0
DQX1	C4	12	6	21	50	36	25	53	12	6	21	30	23	22	20	12	6	21	32	15	2	0
RHOU	C4	387	342	557	2103	1675	1854	2364	387	342	557	1171	1168	1277	1563	387	342	557	2195	887	268	31
N4BP2L1	C4	28	43	82	2605	419	417	248	28	43	82	2174	329	383	404	28	43	82	391	193	101	176
NTRK1	C4	3	0	1	360	74	73	40	3	0	1	414	102	105	70	3	0	1	64	27	51	45
PLPP4	C4	3	12	20	123	27	40	37	3	12	20	115	35	19	27	3	12	20	29	16	4	0
FUT3	C4	0	0	0	38	5	4	9	0	0	0	42	12	5	28	0	0	0	4	3	1	12
APOC1P1	C4	0	0	1	16	9	8	17	0	0	1	24	3	5	6	0	0	1	5	2	5	0
DRD2	C4	5	7	3	571	34	192	430	5	7	3	764	8	18	27	5	7	3	337	17	13	6
LINC02757	C4	2	0	0	18	5	11	11	2	0	0	12	0	2	13	2	0	0	5	0	0	1
ACVRL1	C4	0	0	10	36	2	9	16	0	0	10	20	0	6	20	0	0	10	3	3	2	0
DEPTOR	C4	47	0	21	38	29	42	33	47	0	21	53	15	26	37	47	0	21	18	12	5	10
EFCAB1	C4	0	2	44	89	36	38	48	0	2	44	63	39	69	37	0	2	44	69	20	3	0
SNAI2	C4	3	11	1295	2322	1201	814	878	3	11	1295	1434	1141	868	872	3	11	1295	1116	346	141	59
FSHR	C4	0	0	340	526	295	555	367	0	0	340	403	227	295	157	0	0	340	317	471	154	12
ZAP70	C4	1	2	120	319	67	99	93	1	2	120	343	81	202	93	1	2	120	288	120	175	36
PCDH8	C4	23	4	604	1141	343	206	277	23	4	604	1167	295	986	591	23	4	604	499	238	420	31
ECRG4	C4	1	2	90	112	80	98	78	1	2	90	68	27	38	12	1	2	90	43	9	2	3
FOXF1	C4	0	217	499	780	224	392	253	0	217	499	513	66	132	103	0	217	499	290	13	0	3
APOBEC3G	C4	1	11	87	150	59	85	52	1	11	87	135	46	79	59	1	11	87	2	11	29	14
ASPDH	C4	2	1	25	14	22	34	39	2	1	25	48	39	7	11	2	1	25	12	9	4	0
SGK2	C4	2	4	58	50	67	62	68	2	4	58	73	85	45	49	2	4	58	18	49	26	1
ENPP7P4	C4	4	0	33	28	13	25	29	4	0	33	76	32	29	24	4	0	33	11	20	9	1
SLC46A3	C4	7	3	450	292	87	111	319	7	3	450	324	71	329	573	7	3	450	43	44	186	332
ZEB2	C4	0	94	1464	931	859	778	1300	0	94	1464	775	1024	1384	1940	0	94	1464	696	798	753	645
LINC02487	C4	1	0	33	27	23	33	48	1	0	33	40	35	20	37	1	0	33	16	10	12	38
SEMA6D	C4	56	1	2625	2761	1573	2083	2382	56	1	2625	2891	891	952	1713	56	1	2625	1693	1285	639	2159
SLC28A2	C5	2	0	1	82	79	4	37	2	0	1	88	94	23	20	2	0	1	7	2	4	5
MGC16275	C5	22	7	4	48	80	13	4	22	7	4	37	51	3	6	22	7	4	8	1	2	0
SLC6A2	C5	3	11	11	71	124	41	12	3	11	11	69	53	14	7	3	11	11	21	0	9	7
LGR5	C5	7	80	150	2629	3205	110	41	7	80	150	1640	1853	63	16	7	80	150	409	214	47	3
IGFBP6	C5	48	24	40	37	153	30	26	48	24	40	18	97	34	22	48	24	40	140	4	14	17
CCBE1	C5	54	7	10	944	2221	608	362	54	7	10	91	1559	343	179	54	7	10	1308	1544	360	92
LINC00379	C5	0	0	1	39	68	16	20	0	0	1	5	23	8	9	0	0	1	23	25	3	2
TMEM88	C5	85	59	88	5649	13518	6141	2141	85	59	88	1742	9410	3083	955	85	59	88	4403	2906	1374	950
DNAH2	C5	12	6	46	939	4011	1153	341	12	6	46	346	3045	325	119	12	6	46	596	1017	24	38
HOXB-AS1	C5	2	0	21	138	255	55	50	2	0	21	88	226	61	31	2	0	21	112	105	45	120
CLSTN2	C5	4	7	89	1826	5708	1096	736	4	7	89	2686	4685	2001	892	4	7	89	4010	1598	1104	243
CLVS2	C5	0	4	31	36	163	0	1	0	4	31	55	104	6	1	0	4	31	13	74	6	4
CABS1	C5	0	0	0	11	29	0	0	0	0	0	1	19	0	0	0	0	0	2	18	0	3
SPNS2	C5	19	3	9	2	208	41	20	19	3	9	6	166	19	31	19	3	9	12	65	114	13
BMP6	C5	34	4	2	8	284	28	9	34	4	2	2	124	23	13	34	4	2	18	20	89	4
LY6K	C5	2	2	0	0	17	1	3	2	2	0	0	9	4	0	2	2	0	4	4	4	0
DPP3P1	C5	0	0	2	6	24	0	0	0	0	2	0	14	0	0	0	0	2	3	2	4	0
PCDH15	C5	6	6	0	7	77	13	10	6	6	0	1	40	3	10	6	6	0	3	9	7	3
LRP1B	C5	10	9	14	143	6147	815	381	10	9	14	38	4020	657	277	10	9	14	17	1569	259	369
LINC01440	C5	0	0	0	3	32	4	2	0	0	0	0	23	4	1	0	0	0	0	5	0	0
CST1	C5	0	0	5	16	134	0	0	0	0	5	5	23	1	0	0	0	5	22	0	0	0
RGS13	C5	0	0	0	9	753	88	47	0	0	0	2	157	8	19	0	0	0	7	12	3	11
CST4	C5	0	0	0	0	25	0	0	0	0	0	0	2	0	0	0	0	0	1	0	0	1
LAMP5	C5	1	0	4	12	82	1	0	1	0	4	4	25	9	0	1	0	4	7	23	0	31
C18orf63	C5	0	0	0	5	24	0	0	0	0	0	1	3	7	0	0	0	0	3	8	0	0
KRT7	C5	153	8	5	12	513	165	49	153	8	5	5	269	69	51	153	8	5	24	217	97	38
NRAP	C5	0	0	0	0	17	2	2	0	0	0	0	4	0	5	0	0	0	1	0	0	1
CD36	C5	1	0	7	11	287	5	30	1	0	7	2	146	8	89	1	0	7	13	13	2	26
LINC01695	C5	0	16	86	200	2075	358	221	0	16	86	139	1029	200	91	0	16	86	73	6	0	0
HNF1B	C5	0	0	20	50	526	153	71	0	0	20	63	271	126	64	0	0	20	7	8	1	1
EML6	C5	32	18	11	7	252	89	64	32	18	11	18	133	42	41	32	18	11	18	38	43	48
IGSF10	C5	19	39	9	3	1422	480	365	19	39	9	1	680	134	158	19	39	9	6	21	4	2
PRRX1	C5	0	0	0	60	6121	1794	633	0	0	0	8	2177	713	614	0	0	0	11	318	25	22
LINC00242	C5	8	18	19	3	39	19	11	8	18	19	5	19	11	8	8	18	19	5	10	0	1
HS3ST1	C5	9	54	152	154	442	257	79	9	54	152	129	218	148	50	9	54	152	19	32	8	1
CYP4X1	C5	32	28	226	61	460	122	124	32	28	226	64	212	103	101	32	28	226	16	7	7	24
HOXB1	C5	3	15	13	35	41	4	8	3	15	13	8	7	3	3	3	15	13	6	0	0	1
ADGRF2	C5	0	15	11	22	51	19	9	0	15	11	19	12	16	18	0	15	11	3	0	1	0
ADGRF4	C5	0	6	5	23	45	28	18	0	6	5	12	14	8	7	0	6	5	8	1	4	1
KCNK10	C5	20	19	1	0	38	11	15	20	19	1	0	20	21	6	20	19	1	0	3	9	2
TRPC5	C5	20	12	10	0	47	13	32	20	12	10	5	15	3	22	20	12	10	4	1	0	5
DPP4-DT	C5	1	2	2	0	17	0	8	1	2	2	0	0	0	6	1	2	2	2	0	0	0
ASCL1	C5	1	3	11	8	11	138	210	1	3	11	9	1	432	537	1	3	11	1	5	2	0
NCCRP1	C5	5	1	34	74	136	387	522	5	1	34	81	127	1103	917	5	1	34	48	79	76	22
PTGFR	C5	0	1	0	0	2	31	85	0	1	0	0	35	434	462	0	1	0	0	24	59	47
CRHBP	C5	0	2	24	3	17	82	130	0	2	24	5	12	511	638	0	2	24	2	29	21	22
ANGPTL1	C5	2	0	9	3	0	12	14	2	0	9	5	3	122	146	2	0	9	4	8	4	7
COL14A1	C5	423	399	155	37	217	430	1631	423	399	155	38	343	2258	3811	423	399	155	97	86	82	84
TAL1	C5	12	4	0	0	5	8	23	12	4	0	3	9	41	59	12	4	0	3	3	1	7
QRFPR	C5	8	3	1	30	13	6	67	8	3	1	7	38	71	100	8	3	1	77	13	9	7
ASIC4	C5	1	0	22	49	19	52	134	1	0	22	68	105	119	166	1	0	22	15	17	17	37
NR2F1	C5	0	0	18	39	15	44	122	0	0	18	31	79	150	122	0	0	18	67	70	9	1
ARHGEF28	C5	31	9	8	2	9	50	41	31	9	8	0	55	72	69	31	9	8	2	4	7	4
HPSE2	C5	10	4	21	0	16	97	46	10	4	21	0	137	86	87	10	4	21	3	19	6	5
C7	C5	1	1	6	28	671	1080	810	1	1	6	21	2400	1404	2411	1	1	6	7	122	52	496
SYT9	C5	29	13	1	22	54	6	56	29	13	1	9	140	34	137	29	13	1	36	12	7	6
EVX2	C5	0	0	0	1	10	3	0	0	0	0	0	35	38	41	0	0	0	0	8	11	14
LHX8	C5	6	11	3	11	191	118	57	6	11	3	4	202	279	502	6	11	3	0	11	7	10
CACNA1D	C5	8	10	6	4	1170	455	813	8	10	6	12	1290	1634	2545	8	10	6	18	101	430	751
SH2D3C	C5	25	6	16	3	13	31	123	25	6	16	9	6	64	108	25	6	16	1	2	71	18
RGS7BP	C5	89	37	8	5	4	75	230	89	37	8	1	3	168	253	89	37	8	2	8	7	12
ADAMTS5	C5	78	16	23	5	41	136	473	78	16	23	23	25	300	358	78	16	23	3	25	18	6
ALDH1A1	C5	18	6	11	0	77	276	648	18	6	11	2	13	267	588	18	6	11	0	0	13	19
KRT222	C5	1	1	0	0	5	24	104	1	1	0	1	7	47	96	1	1	0	4	2	0	0
ITGB6	C5	0	0	0	2	10	64	112	0	0	0	0	2	17	93	0	0	0	0	1	38	3
ALPK1	C5	2	10	6	6	1	36	87	2	10	6	6	6	17	86	2	10	6	4	11	12	42
SRPX2	C5	10	0	2	6	5	9	84	10	0	2	4	0	13	82	10	0	2	35	3	1	1
FGF5	C5	0	0	0	0	0	5	32	0	0	0	2	1	1	39	0	0	0	0	0	4	0
AGTR1	C5	4	2	1	1	2	2	44	4	2	1	0	0	7	56	4	2	1	0	1	0	1
ADH1B	C5	0	0	0	0	0	0	40	0	0	0	0	1	3	43	0	0	0	0	0	1	1
SCN7A	C5	4	2	1	1	198	129	408	4	2	1	2	88	134	605	4	2	1	4	100	2	3
LINC01229	C5	0	0	0	2	12	15	31	0	0	0	1	3	3	31	0	0	0	0	3	0	0
COL6A6	C5	2	22	56	87	725	662	2251	2	22	56	396	770	887	1916	2	22	56	31	107	17	27
SH3TC2	C5	0	1	3	0	54	62	155	0	1	3	1	56	71	188	0	1	3	29	21	18	37
PODN	C5	1	5	2	2	50	23	121	1	5	2	0	44	86	136	1	5	2	19	25	2	10
RERG	C5	2	1	2	0	124	961	1129	2	1	2	0	364	1048	888	2	1	2	0	97	44	73
TMSB4XP3	C5	0	0	0	0	0	23	23	0	0	0	0	10	26	28	0	0	0	0	8	5	7
PRELP	C5	1	1	1	43	18	100	130	1	1	1	40	19	123	187	1	1	1	4	1	3	14
SUCNR1	C5	0	0	0	0	10	57	42	0	0	0	0	6	50	80	0	0	0	0	0	0	0
FGF7	C5	0	0	0	0	32	258	198	0	0	0	0	48	282	350	0	0	0	3	24	11	32
SLC3A1	C5	0	0	0	3	3	10	19	0	0	0	3	6	17	26	0	0	0	1	6	2	0
NWD2	C5	3	44	18	4	126	141	380	3	44	18	3	144	349	623	3	44	18	45	174	12	15
NEXMIF	C5	3	0	45	13	25	112	182	3	0	45	6	42	188	316	3	0	45	9	16	20	21
TECRL	C5	0	0	0	9	3463	3681	5251	0	0	0	0	1653	6712	12515	0	0	0	0	370	378	2397
CHRM2	C5	1	1	3	1	197	1053	1720	1	1	3	0	414	1467	2728	1	1	3	1	196	290	1783
PDK4	C5	1	0	7	1	57	451	624	1	0	7	4	61	732	1429	1	0	7	0	12	46	795
GBP4	C5	0	0	1	87	324	876	979	0	0	1	57	270	1026	1708	0	0	1	130	203	621	853
ENOX1	C5	4	1	3	35	104	164	302	4	1	3	4	181	255	385	4	1	3	4	106	85	214
RPS3AP43	C5	2	10	3	1	9	7	19	2	10	3	6	8	11	17	2	10	3	4	4	4	0
LINC01587	C5	0	4	3	1	10	8	16	0	4	3	0	2	6	11	0	4	3	8	7	1	0
CDH6	C5	105	29	3	8	70	218	573	105	29	3	12	39	528	433	105	29	3	284	439	82	9
SFRP5	C5	32	24	7	625	804	989	2778	32	24	7	348	943	1433	1242	32	24	7	1481	192	34	21
FRMD1	C5	0	0	0	1	2	3	21	0	0	0	0	0	15	8	0	0	0	0	0	0	0
SLITRK2	C5	7	72	118	24	67	355	1331	7	72	118	35	99	561	610	7	72	118	12	15	0	15
ERICH3	C5	1	0	0	0	2	13	55	1	0	0	0	2	27	26	1	0	0	0	0	1	1
TNFSF15	C5	0	0	0	0	14	44	25	0	0	0	0	0	12	36	0	0	0	0	6	18	0
WFIKKN2	C5	0	0	0	4	0	38	24	0	0	0	4	2	7	30	0	0	0	2	15	21	12
KCNMA1	C5	63	9	11	10	982	1590	1093	63	9	11	1	335	1067	785	63	9	11	112	461	195	140
FMOD	C5	3	8	58	717	1185	3393	1955	3	8	58	283	711	2142	1769	3	8	58	125	52	67	203
LINC02228	C5	2	0	5	3	23	62	40	2	0	5	2	14	52	52	2	0	5	1	1	1	0
LHFPL3-AS2	C5	0	0	0	0	9	19	11	0	0	0	1	3	14	15	0	0	0	1	1	0	0
CYP2B7P	C5	1	0	0	5	14	34	34	1	0	0	3	23	30	36	1	0	0	17	4	0	1
ZFPM2-AS1	C5	0	0	0	0	4	22	12	0	0	0	0	2	22	18	0	0	0	13	1	0	0
TLE6	C5	21	0	22	29	77	134	47	21	0	22	21	81	142	128	21	0	22	10	113	58	93
BMP5	C5	0	0	3	947	7782	4199	5062	0	0	3	423	11449	8445	10127	0	0	3	819	6096	1188	6534
LINC00842	C5	2	0	0	3	34	74	70	2	0	0	0	37	127	71	2	0	0	7	2	25	51
ZFPM2	C5	0	0	1	11	644	1141	895	0	0	1	19	706	1299	1179	0	0	1	19	211	235	467
KCTD12	C5	282	187	195	442	12753	22241	19700	282	187	195	250	10506	17315	13772	282	187	195	1083	4797	4454	9097
KIF28P	C5	4	15	9	18	32	34	30	4	15	9	0	28	39	22	4	15	9	14	21	22	25
CCDC183	C5	13	21	11	238	494	827	544	13	21	11	276	691	760	473	13	21	11	257	350	535	283
KCNE1	C5	4	1	0	1	37	59	32	4	1	0	2	34	42	28	4	1	0	2	12	35	23
CTD-3080P12.3	C5	0	0	0	0	28	19	19	0	0	0	0	4	17	12	0	0	0	4	2	0	24
C1GALT1P2	C5	0	0	0	0	20	12	6	0	0	0	2	1	13	12	0	0	0	1	4	1	3
CCDC38	C5	3	0	0	0	17	8	12	3	0	0	1	2	16	10	3	0	0	2	6	4	5
GABRA2	C5	2	5	8	57	235	158	328	2	5	8	36	81	170	285	2	5	8	42	18	31	8
CPED1	C5	0	2	2	31	511	1041	1641	0	2	2	16	467	900	1092	0	2	2	67	90	67	69
PLXNA4	C5	55	29	110	35	832	1871	2547	55	29	110	96	1047	1336	1931	55	29	110	152	336	31	178
MTTP	C5	3	3	0	1	503	623	947	3	3	0	2	161	443	578	3	3	0	1	8	6	6
PLA2G12B	C5	0	0	0	1	57	81	75	0	0	0	2	28	55	71	0	0	0	0	1	9	3
HMGCLL1	C5	0	0	1	86	153	190	205	0	0	1	36	125	154	261	0	0	1	56	131	31	93
SLC7A9	C5	0	2	0	6	11	17	19	0	2	0	2	8	15	25	0	2	0	9	16	0	9
ASXL3	C5	45	12	11	119	1015	969	1105	45	12	11	84	845	787	1117	45	12	11	330	965	330	505
FREM2	C5	1812	1322	743	461	11585	13263	21229	1812	1322	743	314	9886	11398	14587	1812	1322	743	776	8430	7213	9313
SYT4	C5	32	16	35	21	20	10	86	32	16	35	9	44	44	266	32	16	35	124	27	0	2
MRC1	C5	2	0	0	2	0	4	20	2	0	0	3	3	7	65	2	0	0	38	36	3	3
TM4SF18	C5	21	0	3	0	2	2	11	21	0	3	2	0	12	86	21	0	3	4	2	1	13
FCN3	C5	3	0	4	0	1	7	6	3	0	4	4	4	0	21	3	0	4	4	0	0	0
TRHR	C5	4	7	19	2	3	3	24	4	7	19	6	5	12	103	4	7	19	4	1	1	0
CLEC1B	C5	0	0	0	0	0	1	8	0	0	0	0	0	1	98	0	0	0	0	0	0	12
DIPK2B	C5	0	0	2	0	0	3	7	0	0	2	1	0	1	40	0	0	2	0	0	0	1
GIMAP6	C5	0	0	0	0	0	0	4	0	0	0	0	0	3	31	0	0	0	0	0	0	0
CD93	C5	0	0	0	0	0	0	79	0	0	0	0	2	15	378	0	0	0	5	1	18	31
GIMAP4	C5	0	1	0	0	0	0	10	0	1	0	0	0	1	49	0	1	0	0	0	0	0
CLEC12A	C5	0	0	0	0	0	0	4	0	0	0	0	0	0	21	0	0	0	0	0	0	0
GABRA4	C5	0	0	0	0	19	0	18	0	0	0	0	6	0	33	0	0	0	0	4	2	1
HGF	C5	0	11	23	334	74	46	564	0	11	23	166	47	95	1033	0	11	23	48	7	3	9
SERTM2	C5	9	2	5	146	48	85	270	9	2	5	155	36	69	440	9	2	5	82	72	101	160
MATR3	C5	326	376	396	323	388	361	510	326	376	396	424	364	376	685	326	376	396	331	422	306	442
TBX18	C5	2	0	0	0	31	818	4730	2	0	0	0	58	3055	8928	2	0	0	1	15	9	10
GATM	C5	114	578	630	78	84	563	2893	114	578	630	55	48	2134	7705	114	578	630	36	127	278	535
SCGN	C5	0	0	0	0	0	1	9	0	0	0	1	0	3	25	0	0	0	0	1	0	0
ABCA8	C5	0	0	2	8	66	224	686	0	0	2	7	65	332	1823	0	0	2	0	5	8	136
ZNF385B	C5	33	32	16	2	7	13	202	33	32	16	5	3	34	371	33	32	16	4	4	34	9
PECAM1	C5	0	0	0	0	3	7	84	0	0	0	1	4	4	158	0	0	0	3	0	2	35
CDH5	C5	2	0	0	0	7	17	133	2	0	0	0	1	50	235	2	0	0	3	7	16	33
F2RL2	C5	0	1	0	0	0	8	136	0	1	0	0	0	66	287	0	1	0	1	6	3	57
TM4SF1	C5	0	0	0	0	0	7	140	0	0	0	0	0	59	300	0	0	0	2	1	11	62
NELL1	C5	36	29	1	25	33	306	649	36	29	1	2	44	526	2271	36	29	1	55	77	71	1213
EMCN	C5	0	0	0	0	1	3	51	0	0	0	0	0	24	169	0	0	0	0	7	9	54
TFPI2	C5	167	145	81	15	4	24	323	167	145	81	16	0	68	989	167	145	81	13	17	59	844
SERTM1	C5	56	16	2	0	8	0	25	56	16	2	0	0	38	267	56	16	2	5	14	16	207
PPP1R14C	C5	12	93	39	6	2	28	75	12	93	39	2	2	179	343	12	93	39	14	4	119	220
FGF9	C5	5	20	0	1	12	48	126	5	20	0	6	6	176	422	5	20	0	9	63	74	216
PHACTR3	C5	2	3	0	0	0	18	31	2	3	0	0	0	127	224	2	3	0	5	3	40	177
MYZAP	C5	4	0	3	4	1	40	51	4	0	3	0	26	170	237	4	0	3	2	29	49	143
WNT2	C5	0	0	0	0	6	73	164	0	0	0	0	5	410	554	0	0	0	1	12	188	319
RSPO3	C5	2	239	816	187	1279	1858	1987	2	239	816	126	1396	4700	6083	2	239	816	27	196	1759	2936
KIAA0319	C5	24	4	2	5	89	145	184	24	4	2	9	311	877	958	24	4	2	35	49	239	333
POU4F1	C5	1	3	0	2	4	249	859	1	3	0	7	6	2250	4862	1	3	0	3	9	219	442
CYSLTR1	C5	0	0	3	0	2	16	31	0	0	3	0	2	91	155	0	0	3	0	6	34	15
SOST	C5	4	0	0	10	1	6	49	4	0	0	4	1	56	140	4	0	0	1	4	8	34
ADAMTSL1	C5	3	0	0	14	4	30	103	3	0	0	28	3	192	571	3	0	0	19	2	111	148
OIT3	C5	2	0	0	0	23	52	129	2	0	0	1	9	225	833	2	0	0	0	13	82	117
RPL17-C18orf32	C5	1	41	27	13	23	12	27	1	41	27	6	26	28	63	1	41	27	10	23	19	10
MYCT1	C5	0	30	16	11	21	5	30	0	30	16	17	11	9	75	0	30	16	2	2	0	14
SHOX2	C5	3	54	37	5	0	1	129	3	54	37	3	0	4	146	3	54	37	0	0	0	0
GUSBP13	C5	5	19	5	31	41	8	8	5	19	5	36	5	0	56	5	19	5	5	33	6	1
KCNE2	C5	1	0	2	2	12	12	0	1	0	2	6	1	3	23	1	0	2	2	0	6	0
CSF3R	C5	0	1	113	227	53	331	238	0	1	113	281	67	108	66	0	1	113	56	27	60	46
LINC02708	C5	0	0	0	18	12	31	10	0	0	0	5	6	4	0	0	0	0	5	0	0	0
FAM99B	C5	0	0	0	8	12	22	10	0	0	0	9	3	1	2	0	0	0	1	0	0	0
ADAM12	C5	13	10	697	1567	3068	3489	2807	13	10	697	1974	1219	1071	889	13	10	697	1492	128	11	15
GPR20	C5	0	6	15	43	49	97	89	0	6	15	25	18	15	48	0	6	15	19	8	19	2
MSLN	C5	2	13	6	13	22	30	44	2	13	6	27	25	14	6	2	13	6	11	14	18	1
SOCS5P4	C5	1	8	9	12	6	21	18	1	8	9	6	13	6	7	1	8	9	4	10	3	0
TFAP2B	C5	0	0	0	1	20	37	24	0	0	0	0	12	14	7	0	0	0	0	41	22	7
VGLL1	C5	0	0	0	0	3	21	12	0	0	0	0	2	9	7	0	0	0	0	26	3	2
ANKRD7	C5	0	0	0	0	2	38	15	0	0	0	0	10	30	4	0	0	0	0	30	3	0
MYO7A	C5	12	4	4	41	73	221	133	12	4	4	41	53	85	55	12	4	4	110	202	68	4
ANGPT1	C5	39	21	3	5	194	744	385	39	21	3	2	57	237	190	39	21	3	46	374	110	29
BASP1-AS1	C5	3	2	1	5	4	38	25	3	2	1	4	6	9	10	3	2	1	8	21	1	2
ZNF541	C5	0	0	0	0	8	34	6	0	0	0	1	7	0	0	0	0	0	6	11	0	0
OLFML1	C5	0	0	36	49	360	598	385	0	0	36	23	154	286	125	0	0	36	229	353	431	29
VIT	C5	12	0	0	11	123	264	49	12	0	0	11	41	62	37	12	0	0	32	95	111	20
PNPLA1	C5	0	0	7	0	2	27	11	0	0	7	1	2	20	2	0	0	7	2	2	0	0
HOXA13	C5	0	4	1	0	12	88	54	0	4	1	0	25	66	16	0	4	1	0	4	3	1
SPRR2F	C5	0	0	0	0	4	48	33	0	0	0	0	11	39	15	0	0	0	1	0	0	0
SLC5A7	C5	8	0	0	0	168	642	459	8	0	0	0	132	781	123	8	0	0	0	25	11	3
PNOC	C5	0	0	2	0	6	51	23	0	0	2	0	5	50	20	0	0	2	0	0	0	0
LINC02672	C5	2	5	10	7	92	277	115	2	5	10	1	41	304	84	2	5	10	1	34	6	4
RN7SL12P	C5	1	0	0	0	0	29	19	1	0	0	0	2	0	2	1	0	0	0	1	0	3
SLN	C5	0	0	0	0	1	3416	1884	0	0	0	0	0	414	381	0	0	0	0	9	21	3
EDN3	C5	5	9	9	7	6	564	370	5	9	9	5	0	25	67	5	9	9	4	46	25	14
CYMP-AS1	C5	0	4	0	2	0	33	10	0	4	0	0	1	3	0	0	4	0	0	0	2	4
ADAM33	C5	95	74	60	363	677	3269	1679	95	74	60	383	283	622	332	95	74	60	299	84	157	16
PRPH	C5	10	5	7	16	18	98	43	10	5	7	8	7	15	4	10	5	7	14	0	0	0
ALOX15	C5	15	2	0	8	428	3032	818	15	2	0	2	54	356	271	15	2	0	0	18	6	20
ELOVL3	C5	1	0	5	0	4	42	15	1	0	5	0	0	8	5	1	0	5	0	0	0	4
RGCC	C5	1	0	0	0	1	40	18	1	0	0	0	1	17	15	1	0	0	1	1	2	5
CCDC184	C5	13	2	1	0	5	104	80	13	2	1	0	12	42	31	13	2	1	9	2	4	2
TRPM5	C5	0	0	0	4	14	80	48	0	0	0	2	4	23	21	0	0	0	9	5	6	1
SLC23A3	C5	1	5	1	4	9	29	11	1	5	1	2	0	10	2	1	5	1	0	1	0	0
SHISA3	C5	64	196	48	52	345	1178	656	64	196	48	90	307	425	188	64	196	48	71	1	2	1
PTGER4	C5	6	43	24	1	39	372	154	6	43	24	2	62	75	40	6	43	24	3	7	12	9
TOGARAM2	C5	9	10	7	9	66	484	214	9	10	7	8	83	112	62	9	10	7	24	17	0	2
OR51E1	C5	0	0	0	0	0	19	10	0	0	0	0	3	6	1	0	0	0	0	0	0	0
CCDC194	C5	2	0	4	3	22	130	51	2	0	4	5	30	66	4	2	0	4	0	12	26	1
VGLL2	C5	0	0	0	3	4	41	22	0	0	0	7	5	13	0	0	0	0	0	8	2	0
AKR1B15	C5	3	2	0	2	292	562	288	3	2	0	0	839	761	347	3	2	0	11	105	74	8
RSPO2	C5	1	0	0	0	442	975	973	1	0	0	0	1404	1039	373	1	0	0	0	56	51	220
CYP2F2P	C5	1	3	4	10	14	45	20	1	3	4	5	27	68	16	1	3	4	15	13	3	0
CYP2A6	C5	7	4	1	0	20	41	22	7	4	1	2	21	54	31	7	4	1	4	11	8	4
LHX2	C5	6	18	12	19	178	577	452	6	18	12	17	538	795	451	6	18	12	23	50	15	35
FOXA1	C5	33	58	31	37	180	54	81	33	58	31	52	144	164	66	33	58	31	54	73	3	2
CCDC154	C5	3	14	15	1	40	28	25	3	14	15	13	35	41	16	3	14	15	20	26	11	10
SYNE3	C5	1	121	28	43	277	303	181	1	121	28	67	297	201	132	1	121	28	274	191	106	44
LINC00261	C5	0	74	119	131	737	418	419	0	74	119	118	488	451	211	0	74	119	435	88	6	2
CPN1	C5	1	3	4	2	31	21	16	1	3	4	5	19	15	6	1	3	4	11	2	0	0
GNG2	C5	222	103	52	332	1260	1200	856	222	103	52	110	814	1204	1649	222	103	52	158	140	17	23
SEMA3C	C5	154	280	48	340	4758	2465	2148	154	280	48	40	2655	3679	3962	154	280	48	276	1169	812	1748
VIL1	C5	18	7	3	0	299	135	141	18	7	3	11	199	175	67	18	7	3	11	18	10	12
UGT2B11	C5	5	1	0	0	84	39	36	5	1	0	0	59	74	32	5	1	0	0	4	3	0
GLYATL1P2	C5	1	5	0	2	35	23	17	1	5	0	0	27	28	14	1	5	0	0	4	0	2
GRM8	C5	14	27	11	5	272	121	92	14	27	11	3	307	260	137	14	27	11	7	23	46	38
LINC00561	C5	0	0	0	3	52	36	27	0	0	0	5	65	39	24	0	0	0	0	2	5	2
STAMBPL1	C5	42	6	4	7	346	354	372	42	6	4	7	402	347	298	42	6	4	5	136	138	169
TBX4	C5	0	0	3	11	160	134	202	0	0	3	7	263	191	122	0	0	3	2	54	36	20
SMARCA2	C5	196	308	69	135	2618	1231	1107	196	308	69	55	2307	1344	1406	196	308	69	84	472	544	855
GUCY1A1	C5	0	2	0	13	5420	2881	3049	0	2	0	5	3709	2091	2084	0	2	0	43	838	641	1311
ATP10D	C5	56	51	38	23	967	496	700	56	51	38	43	720	301	588	56	51	38	32	133	137	226
CALB2	C5	82	20	0	105	226	143	55	82	20	0	43	299	308	25	82	20	0	13	43	2	1
GLYATL2	C5	13	7	11	3	37	22	6	13	7	11	6	26	29	9	13	7	11	12	12	0	0
STAC	C5	194	58	69	38	1568	2103	699	194	58	69	34	2422	1248	380	194	58	69	52	878	435	330
LINC00856	C5	0	0	1	33	61	60	15	0	0	1	12	73	39	26	0	0	1	20	41	9	15
KCNH1	C5	0	0	1	24	104	82	36	0	0	1	12	131	76	33	0	0	1	55	19	19	33
MAB21L2	C5	1	8	0	5	2548	1330	703	1	8	0	7	2071	1010	610	1	8	0	14	66	6	2
HTR1E	C5	0	2	7	3	151	65	42	0	2	7	3	157	58	20	0	2	7	0	12	4	1
PLAT	C5	63	21	29	14	7789	2731	1995	63	21	29	6	6183	950	543	63	21	29	47	356	1309	302
GABRB1	C5	0	1	0	0	47	15	15	0	1	0	0	43	5	19	0	1	0	0	0	3	2
RGS4	C5	1	0	3	397	7143	2979	1725	1	0	3	19	6154	2687	668	1	0	3	255	2595	1251	182
HABP2	C5	0	0	0	3	626	109	95	0	0	0	2	366	196	99	0	0	0	4	3	8	11
RFX6	C5	0	0	2	0	38	10	9	0	0	2	1	24	18	15	0	0	2	0	7	3	1
LRRC63	C5	0	0	0	56	187	134	42	0	0	0	71	118	75	82	0	0	0	12	52	24	21
SVEP1	C5	31	46	57	1591	9048	7128	5853	31	46	57	987	6841	3456	3053	31	46	57	1658	2282	1026	1307
RAB37	C5	49	43	62	154	1224	1170	806	49	43	62	57	1370	493	273	49	43	62	74	92	11	10
P2RY6	C5	0	0	0	55	249	170	147	0	0	0	42	228	49	44	0	0	0	21	19	9	4
AFAP1L2	C5	37	52	91	1289	4389	3420	1764	37	52	91	572	3714	1402	844	37	52	91	1072	195	81	242
COL6A5	C5	3	1	7	7	70	37	54	3	1	7	37	28	16	9	3	1	7	3	2	0	0
SOAT2	C5	0	0	0	5	164	143	157	0	0	0	1	84	76	35	0	0	0	0	1	1	0
HOXB-AS2	C5	0	0	0	6	167	110	123	0	0	0	0	74	37	37	0	0	0	7	7	1	4
C4BPB	C5	0	0	0	0	35	17	28	0	0	0	0	15	1	2	0	0	0	0	0	1	0
DSG4	C5	0	0	0	0	17	10	14	0	0	0	0	11	1	1	0	0	0	0	5	0	0
PAMR1	C5	41	9	205	240	1345	699	519	41	9	205	110	668	297	270	41	9	205	376	296	118	15
ADAMTS9-AS2	C5	1	4	35	3	153	93	73	1	4	35	6	56	42	45	1	4	35	11	33	9	7
GAS2L1P2	C5	6	8	18	7	74	22	34	6	8	18	9	33	15	10	6	8	18	14	15	12	0
CRH	C5	2	0	0	0	25	6	10	2	0	0	0	6	1	1	2	0	0	0	0	0	0
PCP4L1	C5	5	1	3	0	24	14	27	5	1	3	5	21	8	10	5	1	3	0	4	0	1
PKHD1L1	C5	4	0	8	4	1220	1107	1790	4	0	8	4	882	284	591	4	0	8	9	56	27	51
LGALS2	C5	0	0	0	1	34	25	46	0	0	0	0	22	20	18	0	0	0	0	0	0	0
KYNU	C5	2	12	13	27	131	41	118	2	12	13	12	128	50	52	2	12	13	15	25	13	3
SYT10	C5	6	5	0	47	519	430	824	6	5	0	70	627	417	374	6	5	0	148	300	42	29
KCNJ16	C5	0	0	1	0	77	34	91	0	0	1	1	12	27	51	0	0	1	0	53	1	0
ATP10B	C5	2	0	0	0	12	1	16	2	0	0	0	3	8	4	2	0	0	0	5	0	0
DPP4	C5	196	103	180	15	652	288	936	196	103	180	16	237	175	385	196	103	180	16	14	5	6
SLC44A4	C5	26	5	9	5	83	65	70	26	5	9	8	25	48	46	26	5	9	8	6	5	0
VSIR	C5	0	0	2	6	21	58	45	0	0	2	2	3	23	12	0	0	2	23	8	5	1
CA4	C5	26	3	0	26	81	165	158	26	3	0	9	24	73	68	26	3	0	47	2	1	5
HOXC4	C5	1	2	5	8	33	87	41	1	2	5	8	18	10	5	1	2	5	3	0	1	0
SLC18A3	C5	1	0	8	8	206	612	409	1	0	8	3	59	28	16	1	0	8	61	89	24	11
TMEM272	C5	1	2	0	0	17	57	36	1	2	0	2	5	8	3	1	2	0	3	4	1	2
PPARG	C5	3	4	6	8	60	108	71	3	4	6	6	39	30	33	3	4	6	0	19	4	3
ENTPD3	C5	22	11	10	3	135	404	243	22	11	10	9	110	84	75	22	11	10	4	1	1	3
HOXB7	C5	0	3	0	2	47	120	72	0	3	0	0	12	25	31	0	3	0	0	3	0	0
SLC9A3R1	C5	2122	1947	1358	1830	9860	15354	15112	2122	1947	1358	853	7582	6131	4243	2122	1947	1358	1554	1414	504	181
CREB3L3	C5	0	0	0	0	93	271	272	0	0	0	0	88	97	39	0	0	0	0	8	3	7
LUM	C5	0	0	0	1	13887	27536	25982	0	0	0	0	4157	5880	6961	0	0	0	15	60	103	73
COL3A1	C5	2	1	5	7	85943	211394	213938	2	1	5	7	42340	77074	67215	2	1	5	126	9249	22067	6292
CD300E	C5	0	1	2	4	75	117	106	0	1	2	2	104	44	14	0	1	2	2	14	1	0
AKAP4	C5	0	0	0	8	10	26	20	0	0	0	3	23	6	4	0	0	0	5	2	5	0
FILIP1L	C5	0	26	25	24	175	413	478	0	26	25	61	324	345	207	0	26	25	25	132	119	57
IGF2-AS	C5	0	0	1	114	177	431	304	0	0	1	62	192	197	137	0	0	1	46	68	39	15
H19	C5	3	0	0	129	457	1319	1112	3	0	0	35	424	623	400	3	0	0	39	57	54	7
IGFBP3	C5	98	14	8	25	7744	17190	13612	98	14	8	71	7176	8745	7157	98	14	8	241	1857	1339	1026
PLEK2	C5	9	2	1	32	181	189	249	9	2	1	8	152	71	54	9	2	1	23	64	78	79
COL1A1	C5	655	253	563	6013	64498	92566	105633	655	253	563	3104	46212	41800	34502	655	253	563	12607	29223	24467	2819
VTCN1	C5	3	0	0	5	118	133	168	3	0	0	5	60	67	82	3	0	0	10	14	22	1
RGS1	C5	0	0	0	0	24	23	10	0	0	0	0	3	3	7	0	0	0	0	0	1	5
PPIC-AS1	C5	0	1	0	2	18	20	6	0	1	0	0	3	7	7	0	1	0	6	3	0	5
COL6A3	C5	52	22	22	27	6751	7964	5680	52	22	22	13	1131	1894	3253	52	22	22	120	618	488	107
UBA7	C5	5	12	29	25	243	340	196	5	12	29	25	40	37	86	5	12	29	21	29	14	5
PITX1	C5	1	2	10	67	493	626	399	1	2	10	34	238	103	90	1	2	10	151	85	14	3
BNC2	C5	513	154	160	330	2501	2711	1753	513	154	160	164	866	549	427	513	154	160	140	245	48	7
RIPOR3	C5	113	13	48	39	1846	2217	930	113	13	48	21	602	365	275	113	13	48	92	119	42	47
HOXB-AS3	C5	0	0	0	3	44	36	28	0	0	0	0	13	2	6	0	0	0	0	5	0	0
HNF4A	C5	0	0	0	11	725	667	513	0	0	0	17	289	268	184	0	0	0	3	0	2	3
EPAS1	C5	136	24	15	162	4973	4846	3232	136	24	15	167	2695	1196	1332	136	24	15	201	432	189	65
GFRA2	C5	72	89	205	136	509	607	198	72	89	205	95	274	256	71	72	89	205	131	21	6	0
SLC39A2	C5	1	0	5	50	287	172	133	1	0	5	36	95	41	5	1	0	5	7	2	0	0
HOXB6	C5	0	0	2	52	1753	1270	503	0	0	2	2	367	407	142	0	0	2	0	2	1	0
GDF7	C5	69	76	135	62	1834	1411	855	69	76	135	61	401	250	365	69	76	135	52	21	24	31
LINC02381	C5	5	13	8	164	2606	1568	395	5	13	8	30	1280	587	193	5	13	8	52	241	101	27
RHOXF1P1	C5	3	0	2	4	21	18	4	3	0	2	1	7	6	2	3	0	2	0	1	0	2
PDE3A	C5	102	10	15	32	4022	3316	2370	102	10	15	14	2153	2384	1782	102	10	15	54	602	981	164
AMOT	C5	63	118	53	77	2697	2766	2680	63	118	53	59	1981	1816	1455	63	118	53	279	1474	1016	397
RELN	C5	0	3	31	15	11850	9536	10678	0	3	31	37	8734	12752	8346	0	3	31	19	280	62	111
ANKS4B	C5	3	0	0	0	34	39	45	3	0	0	2	27	31	24	3	0	0	0	2	1	2
LINC01697	C5	0	0	12	29	108	141	125	0	0	12	18	70	68	65	0	0	12	12	3	3	6
KCNJ3	C5	0	7	84	12	785	1141	868	0	7	84	12	299	720	379	0	7	84	0	6	0	0
TYRP1	C5	3	6	3	5	116	182	131	3	6	3	12	86	119	53	3	6	3	5	7	2	0
PDZD3	C5	0	0	4	0	25	28	28	0	0	4	0	17	23	8	0	0	4	5	4	0	0
ITGA8	C5	0	3	299	322	2974	3344	3245	0	3	299	156	2339	1835	1336	0	3	299	619	500	37	85
HOXB4	C5	0	1	4	100	794	929	710	0	1	4	26	677	531	240	0	1	4	19	85	23	76
SLC13A2	C5	0	0	0	0	26	20	11	0	0	0	0	10	19	0	0	0	0	0	1	0	3
HOXB5	C5	0	0	3	63	942	761	464	0	0	3	6	487	346	109	0	0	3	22	52	4	4
HNF1A-AS1	C5	0	0	0	4	120	85	71	0	0	0	8	59	53	9	0	0	0	0	0	0	0
IHH	C5	6	1	0	7	313	230	115	6	1	0	7	201	183	52	6	1	0	6	9	1	0
GPA33	C5	0	2	2	6	120	100	64	0	2	2	1	88	62	33	0	2	2	10	13	10	6
KIF12	C5	39	17	5	21	172	148	129	39	17	5	11	122	128	45	39	17	5	24	24	4	3
LURAP1L	C5	42	8	20	3	280	203	177	42	8	20	1	167	159	89	42	8	20	3	29	24	36
SDK1-AS1	C5	0	0	0	0	17	19	8	0	0	0	1	17	20	11	0	0	0	0	0	0	3
MAMDC2	C5	119	12	18	11	668	1037	389	119	12	18	8	517	744	196	119	12	18	7	152	256	32
PTGDR	C5	0	0	2	3	15	21	6	0	0	2	1	12	14	4	0	0	2	1	0	0	0
ATP8B4	C5	3	2	1	36	35	53	15	3	2	1	2	8	40	23	3	2	1	7	10	1	3
ALK	C5	0	2	0	11	80	143	71	0	2	0	2	34	52	28	0	2	0	32	2	2	10
LINC02541	C5	0	0	0	0	12	26	7	0	0	0	0	3	11	2	0	0	0	1	1	0	3
IP6K3	C5	0	0	1	36	61	106	63	0	0	1	23	41	60	41	0	0	1	42	29	19	22
LINC02682	C5	0	1	0	7	9	22	11	0	1	0	4	9	8	2	0	1	0	5	1	0	0
CSMD3	C5	0	2	9	5	25	14	16	0	2	9	0	38	10	13	0	2	9	0	7	2	0
NTRK2	C5	0	0	0	9	1327	1132	1461	0	0	0	9	3521	1147	1752	0	0	0	42	704	448	66
DHRS9	C5	0	0	0	0	25	8	14	0	0	0	0	76	52	19	0	0	0	0	0	0	11
DNAJC5G	C5	0	2	0	17	264	98	102	0	2	0	26	389	188	181	0	2	0	18	78	40	189
ADGRL4	C5	12	1	2	8	642	87	64	12	1	2	9	955	396	450	12	1	2	11	66	67	151
DCLK3	C5	25	16	3	3	265	22	1	25	16	3	3	360	46	4	25	16	3	4	28	51	5
PGA5	C5	2	2	3	185	417	29	14	2	2	3	106	959	129	35	2	2	3	65	36	30	186
PGA4	C5	0	0	0	18	153	7	4	0	0	0	13	271	11	6	0	0	0	17	9	2	84
PGA3	C5	0	1	0	31	138	2	3	0	1	0	19	209	9	15	0	1	0	12	1	4	34
ABCB11	C5	0	0	6	13	115	6	2	0	0	6	3	162	7	1	0	0	6	4	7	11	23
IFI44L	C5	0	0	0	0	3	0	4	0	0	0	0	26	0	10	0	0	0	0	0	3	0
NSFP1	C5	1	3	4	2	3	1	8	1	3	4	0	28	1	0	1	3	4	0	1	1	2
BRINP2	C5	0	1	75	0	200	35	5	0	1	75	4	1130	83	4	0	1	75	5	221	1	1
ATOH1	C5	2	1	0	3	129	3	0	2	1	0	2	403	27	0	2	1	0	11	34	1	0
TWIST1	C5	5	5	335	190	434	242	132	5	5	335	152	341	268	206	5	5	335	264	132	70	27
ANKRD55	C5	0	0	26	2	24	8	12	0	0	26	0	12	29	20	0	0	26	5	9	10	2
FLNC	C5	722	128	8446	8085	9111	8968	8840	722	128	8446	10448	10172	11217	9173	722	128	8446	12156	7520	15096	11264
GATA4	C5	8	1984	3660	3523	4334	4558	4083	8	1984	3660	3786	6480	9977	5542	8	1984	3660	1627	2688	4789	4845
GATA6	C5	0	816	3894	4114	5052	3135	2224	0	816	3894	3811	4254	5861	6116	0	816	3894	2473	2746	3645	4134
GATA6-AS1	C5	0	63	733	1352	2088	1093	684	0	63	733	1317	1892	1860	1266	0	63	733	227	708	1646	1306
CDC20B	C5	4	0	1	2	556	37	30	4	0	1	0	294	20	6	4	0	1	14	392	42	39
ARHGAP36	C5	6	4	4	0	102	15	3	6	4	4	0	103	11	4	6	4	4	6	112	0	0
CBLN2	C5	0	0	0	180	2063	193	166	0	0	0	27	2516	1040	240	0	0	0	97	2070	1308	537
PLPPR4	C5	28	3	2	81	2298	311	221	28	3	2	18	2165	545	390	28	3	2	142	1458	379	368
HCG22	C5	0	0	0	0	17	5	4	0	0	0	0	15	4	1	0	0	0	0	13	5	3
LINC00479	C5	0	2	92	27	160	73	78	0	2	92	23	178	56	6	0	2	92	36	116	34	7
TDGF1P7	C5	1	1	8	7	22	0	3	1	1	8	5	15	11	7	1	1	8	5	11	5	2
WLS	C5	13	2193	3367	5937	13791	6575	4276	13	2193	3367	2439	10769	10962	7049	13	2193	3367	12073	5986	9432	4921
GNG12-AS1	C5	0	26	29	44	169	82	67	0	26	29	47	113	85	113	0	26	29	117	56	74	47
RGL1	C5	83	75	40	871	1669	1953	1590	83	75	40	724	1149	1628	1365	83	75	40	1193	1514	1014	1116
CRB2	C5	28	2	3	2980	6247	5495	4143	28	2	3	2810	5548	4301	2942	28	2	3	3015	2668	3138	1698
LRP2	C5	16	54	46	1374	6477	4388	4562	16	54	46	477	3196	2926	2314	16	54	46	2886	2246	2671	1041
ZNF503	C5	3	194	437	336	1494	1230	1006	3	194	437	73	1226	1349	681	3	194	437	344	1921	932	897
ZNF503-AS2	C5	1	25	17	18	168	107	99	1	25	17	3	196	166	74	1	25	17	21	186	122	102
ADAMTS18	C5	2	8	10	57	1860	1215	766	2	8	10	19	874	397	274	2	8	10	140	1361	591	92
SH3RF2	C5	11	9	5	190	3086	2174	1484	11	9	5	202	3153	1373	764	11	9	5	266	1616	839	1764
METTL24	C5	10	40	13	113	1750	913	612	10	40	13	32	946	829	529	10	40	13	365	809	966	629
LINC01099	C5	2	0	0	16	48	13	11	2	0	0	3	39	8	37	2	0	0	41	46	11	25
PLSCR5	C5	0	0	0	3	361	52	26	0	0	0	1	204	71	129	0	0	0	53	221	32	130
GPR85	C5	2	0	0	0	26	6	9	2	0	0	1	10	11	19	2	0	0	1	18	5	13
CHST9	C5	577	417	181	513	718	925	1058	577	417	181	703	791	790	656	577	417	181	479	764	130	12
APELA	C5	438	10	19	147	473	718	367	438	10	19	121	256	495	724	438	10	19	327	608	25	158
AQP4-AS1	C5	21	3	6	8	27	26	22	21	3	6	14	12	16	14	21	3	6	29	56	4	0
LINC01088	C5	1	3	0	2	21	8	16	1	3	0	18	21	3	17	1	3	0	1	21	8	11
OSTN	C5	0	2	0	10	14	13	27	0	2	0	13	6	5	34	0	2	0	0	37	2	14
GPC5	C5	4	0	3	0	19	18	25	4	0	3	1	6	10	6	4	0	3	2	12	20	2
NR2F2	C5	0	1	53	25	285	777	1022	0	1	53	12	203	427	438	0	1	53	75	816	433	411
NKX2-3	C5	0	0	0	0	60	133	141	0	0	0	2	24	80	73	0	0	0	0	174	92	34
TMEM100	C5	9	1	0	6	33	37	136	9	1	0	2	9	24	52	9	1	0	23	125	56	34
ERP27	C5	1	0	0	0	36	43	71	1	0	0	0	22	15	32	1	0	0	1	93	18	8
INSYN2A	C5	12	11	24	13	19	8	43	12	11	24	19	12	3	10	12	11	24	42	112	3	1
LINC01370	C5	0	2	2	1	0	1	21	0	2	2	4	9	0	2	0	2	2	15	187	6	0
LINC01163	C5	0	1	0	1	1	0	0	0	1	0	0	0	0	1	0	1	0	7	69	3	0
MEOX2	C5	0	0	0	0	0	0	0	0	0	0	0	0	2	3	0	0	0	0	38	2	0
PAX1	C5	0	0	1	0	0	0	0	0	0	1	0	0	0	0	0	0	1	0	91	10	0
LINC00643	C5	0	0	0	2	0	2	0	0	0	0	0	0	0	0	0	0	0	0	59	7	0
KCNJ2	C5	14	3	9	18	16	14	23	14	3	9	4	18	17	16	14	3	9	0	253	47	10
KRT23	C5	0	0	0	0	12	5	4	0	0	0	0	5	2	6	0	0	0	0	204	40	1
ABCC3	C5	0	6	4	6	0	6	59	0	6	4	5	2	1	17	0	6	4	2	152	1	4
CGA	C5	0	0	0	0	1	0	13	0	0	0	0	0	3	28	0	0	0	0	74	1	1
FOXQ1	C5	2	67	3	86	76	0	24	2	67	3	67	217	13	14	2	67	3	32	402	35	2
LINC01218	C5	0	0	0	1	8	0	0	0	0	0	0	9	2	0	0	0	0	0	21	3	1
BMP10	C5	0	0	0	66	53	48	46	0	0	0	105	32	93	49	0	0	0	36	289	61	10
VSX2	C5	0	0	0	0	2	1	0	0	0	0	0	1	12	3	0	0	0	0	29	4	0
RARB	C5	4	6	6	242	253	38	27	4	6	6	215	260	136	156	4	6	6	444	1426	340	286
ALDH1A2	C5	0	5	10	140	68	15	25	0	5	10	55	99	15	19	0	5	10	338	1152	98	23
PDE11A	C5	7	1	1	8	4	1	10	7	1	1	5	10	13	12	7	1	1	30	91	14	12
PAX8	C5	0	0	1	3	1	1	2	0	0	1	8	0	0	0	0	0	1	8	32	0	0
CCN3	C5	3	5	7	17	19	1	0	3	5	7	12	18	4	4	3	5	7	22	68	0	0
DLX6	C5	0	0	0	0	32	1	0	0	0	0	4	11	0	0	0	0	0	15	29	7	0
ESM1	C5	0	0	0	1	144	44	27	0	0	0	0	65	22	23	0	0	0	4	158	24	44
PGR	C5	1	0	0	0	48	10	6	1	0	0	0	24	8	8	1	0	0	1	50	0	3
ELF5	C5	0	0	0	0	12	1	0	0	0	0	0	3	1	1	0	0	0	0	22	2	0
GZMA	C5	0	0	0	0	21	1	1	0	0	0	0	9	0	0	0	0	0	1	31	3	5
DLX5	C5	0	4	4	3	99	5	5	0	4	4	0	29	2	0	0	4	4	19	126	15	2
ZBTB16	C5	1	1	25	41	84	48	49	1	1	25	92	48	48	31	1	1	25	78	169	35	1
GPC5-AS1	C5	0	0	0	22	18	9	0	0	0	0	13	6	2	0	0	0	0	10	35	0	2
LIX1	C5	0	25	243	3556	3411	1324	1033	0	25	243	1455	2909	1239	1276	0	25	243	3816	6586	611	1020
MEIS1	C5	2	11	523	3138	3562	1449	1055	2	11	523	2064	2924	1467	1351	2	11	523	3417	6303	2313	1839
YWHAZP4	C5	3	17	0	5	16	21	9	3	17	0	11	20	7	19	3	17	0	23	26	13	2
LPAL2	C5	12	31	17	1	41	36	42	12	31	17	5	23	31	25	12	31	17	28	50	13	7
ITIH4	C5	4	16	6	6	19	21	20	4	16	6	7	18	15	12	4	16	6	14	31	0	9
BMPR1B	C5	11	25	7	56	35	27	59	11	25	7	34	25	35	96	11	25	7	241	243	55	6
GGT3P	C5	0	0	0	7	0	3	4	0	0	0	6	8	9	10	0	0	0	13	25	5	3
UBE2R2-AS1	C5	5	7	1	9	21	30	23	5	7	1	10	30	24	23	5	7	1	47	62	23	12
SPX	C5	3	0	1	3	28	28	48	3	0	1	3	58	18	26	3	0	1	39	99	29	20
WAKMAR2	C5	7	5	1	27	74	108	92	7	5	1	13	44	28	51	7	5	1	78	111	32	71
ACKR1	C5	0	0	1	2	0	35	41	0	0	1	5	10	5	20	0	0	1	25	39	5	8
APOL2	C6	164	134	128	109	250	267	236	164	134	128	85	146	162	179	164	134	128	31	7	34	195
GAP43	C6	358	808	176	37	280	1106	761	358	808	176	30	220	1218	716	358	808	176	73	97	28	24
TMC3	C6	5	10	3	1	7	14	16	5	10	3	1	5	21	21	5	10	3	2	5	0	2
DOK5	C6	220	154	127	77	126	226	216	220	154	127	73	106	264	226	220	154	127	65	7	26	5
SP110	C6	20	19	7	7	16	34	27	20	19	7	6	5	18	25	20	19	7	1	0	0	10
C6orf141	C6	282	17	0	9	18	97	153	282	17	0	1	63	408	156	282	17	0	12	69	5	0
PTGER2	C6	18	18	6	0	1	5	0	18	18	6	1	0	32	10	18	18	6	0	1	2	0
SLX1B	C6	15	22	10	14	14	4	11	15	22	10	8	31	56	0	15	22	10	9	6	9	12
GRIK1	C6	6	11	6	0	161	272	176	6	11	6	1	253	1561	1022	6	11	6	9	101	484	155
NPY5R	C6	24	22	8	5	74	65	26	24	22	8	3	135	401	169	24	22	8	0	100	42	18
CLDN5	C6	11	3	4	11	4	9	15	11	3	4	7	1	60	38	11	3	4	10	4	6	11
TRIM75P	C6	0	0	0	0	1	4	1	0	0	0	0	0	37	4	0	0	0	0	0	2	2
MSX1	C6	9	2546	2100	2708	3137	4655	1592	9	2546	2100	855	1290	1675	328	9	2546	2100	868	311	205	188
SLC22A2	C6	11	53	28	2	25	61	21	11	53	28	11	28	44	7	11	53	28	17	6	3	0
RHBG	C6	49	77	38	42	68	64	82	49	77	38	46	34	20	33	49	77	38	8	5	1	0
CLMP	C6	436	1481	1132	827	1072	1699	1940	436	1481	1132	765	643	594	859	436	1481	1132	509	398	93	24
C2orf72	C6	24	235	152	50	94	280	393	24	235	152	37	53	92	175	24	235	152	40	32	7	4
LINC00877	C6	10	2	13	1	7	41	20	10	2	13	0	5	3	9	10	2	13	3	0	1	0
PDZD7	C6	30	24	58	54	50	99	87	30	24	58	56	27	26	22	30	24	58	40	22	11	2
TMEM255A	C6	1	21	252	231	488	1003	635	1	21	252	148	201	301	198	1	21	252	323	130	17	4
AOC4P	C6	0	2	12	5	8	31	22	0	2	12	5	12	6	10	0	2	12	4	2	1	0
FGD3	C6	18	17	19	40	9	79	58	18	17	19	41	4	14	34	18	17	19	34	11	6	1
PKHD1	C6	7	10	9	15	11	29	15	7	10	9	28	1	7	5	7	10	9	19	0	2	3
UCP2	C6	443	383	496	349	31	879	395	443	383	496	315	50	112	145	443	383	496	271	150	125	82
TPBGL	C6	2	13	15	5	0	34	10	2	13	15	4	4	4	6	2	13	15	17	3	1	0
PID1	C6	21	7	6	51	19	23	63	21	7	6	43	11	36	32	21	7	6	8	3	5	0
EBF1	C6	6	0	12	31	8	30	70	6	0	12	23	15	10	50	6	0	12	8	29	0	1
DLK1	C6	50	30	393	2084	334	343	5155	50	30	393	2519	403	1009	2153	50	30	393	372	540	99	16
ANKK1	C6	1	3	3	21	7	13	64	1	3	3	37	1	8	7	1	3	3	13	14	6	2
TEX26	C6	0	0	0	0	14	4	29	0	0	0	2	10	6	7	0	0	0	0	0	3	0
SLC17A1	C6	0	0	0	0	7	5	18	0	0	0	0	8	5	8	0	0	0	0	0	0	0
ITIH3	C6	1	1	1	3	16	10	31	1	1	1	5	9	2	5	1	1	1	4	2	5	0
FYB2	C6	0	3	2	48	336	471	1413	0	3	2	23	577	157	337	0	3	2	204	169	51	21
GLYAT	C6	0	2	0	11	20	27	93	0	2	0	4	35	3	19	0	2	0	2	6	1	0
SAMD5	C6	4	77	2	6	195	229	316	4	77	2	1	80	54	131	4	77	2	8	13	3	8
CD300A	C6	3	3	0	0	18	24	32	3	3	0	6	8	3	5	3	3	0	1	1	0	1
ALOX15B	C6	2	2	3	14	75	145	282	2	2	3	10	45	8	22	2	2	3	2	2	4	1
HNF1A	C6	0	2	0	5	19	32	53	0	2	0	0	9	8	11	0	2	0	1	0	1	0
CEBPA	C6	120	92	30	116	110	293	593	120	92	30	98	90	118	175	120	92	30	33	44	22	6
VWA5B1	C6	18	0	0	8	11	64	198	18	0	0	26	9	18	57	18	0	0	47	0	0	1
AVPR1A	C6	2	0	0	0	0	12	25	2	0	0	0	1	2	12	2	0	0	3	0	0	0
POSTN	C6	6	0	0	3	179	1053	3412	6	0	0	1	17	65	655	6	0	0	15	539	243	572
CPN2	C6	1	0	2	3	1	37	131	1	0	2	4	0	2	38	1	0	2	2	1	4	13
SCIN	C6	4	2	0	0	50	114	315	4	2	0	0	29	45	89	4	2	0	0	13	3	12
ABCG5	C6	2	2	1	1	8	33	94	2	2	1	1	5	3	25	2	2	1	1	2	4	0
SLC22A6	C6	0	0	0	0	3	11	33	0	0	0	0	2	0	8	0	0	0	2	0	0	0
TMEM119	C6	1	3	24	17	16	78	185	1	3	24	6	8	18	73	1	3	24	6	14	16	5
OR10G4	C6	0	0	0	0	0	12	25	0	0	0	0	0	0	9	0	0	0	0	0	0	0
ZFHX4-AS1	C6	0	0	0	0	2	29	70	0	0	0	0	0	2	22	0	0	0	0	8	0	3
CNTNAP4	C6	0	0	0	4	12	128	428	0	0	0	0	66	33	44	0	0	0	8	109	1	0
LINC00298	C6	0	0	2	0	0	10	20	0	0	2	0	3	3	0	0	0	2	0	0	0	0
HOXA11-AS	C6	0	0	2	1	0	13	39	0	0	2	2	1	3	0	0	0	2	0	0	0	0
OR10D1P	C6	0	0	1	0	0	7	17	0	0	1	0	2	0	0	0	0	1	0	0	0	0
TMEM229B	C6	11	3	7	0	23	44	127	11	3	7	6	27	10	14	11	3	7	3	5	1	4
DAW1	C6	2	0	0	0	5	30	64	2	0	0	0	4	10	10	2	0	0	0	5	3	0
ALX4	C6	1	3	2	2	39	163	343	1	3	2	4	35	14	18	1	3	2	11	3	1	0
NPNT	C6	5	3	7	34	1822	5664	13897	5	3	7	5	278	423	1676	5	3	7	3	132	65	322
COL8A2	C6	55	56	28	12	29	256	744	55	56	28	14	16	64	59	55	56	28	5	0	13	4
MOGAT3	C6	3	2	2	0	5	13	38	3	2	2	0	1	2	6	3	2	2	0	0	0	0
IYD	C6	0	0	0	0	0	19	68	0	0	0	0	0	3	8	0	0	0	0	0	0	2
HNF4A-AS1	C6	0	0	0	0	0	18	51	0	0	0	0	0	4	11	0	0	0	0	0	0	0
NCAPD2P1	C6	0	0	0	0	0	7	17	0	0	0	0	0	1	3	0	0	0	0	0	0	0
TLL1	C6	9	0	5	0	0	43	106	9	0	5	0	0	7	20	9	0	5	0	0	0	0
TMEM235	C6	2	0	5	1	1	27	67	2	0	5	3	0	6	10	2	0	5	3	1	3	1
SLC13A5	C6	15	13	36	153	52	265	662	15	13	36	119	42	174	298	15	13	36	22	8	20	19
KLK6	C6	2	3	5	14	11	44	119	2	3	5	4	4	32	32	2	3	5	5	3	2	0
APOA2	C6	0	1	0	7	209	1537	4279	0	1	0	13	68	1222	1249	0	1	0	6	3	3	0
GGT5	C6	3	0	1	0	2	107	300	3	0	1	0	2	63	76	3	0	1	0	0	7	1
CCN4	C6	0	0	7	11	64	170	470	0	0	7	4	34	89	220	0	0	7	5	2	12	0
FGB	C6	0	0	0	0	288	2384	6682	0	0	0	0	30	763	2325	0	0	0	0	5	8	17
SMLR1	C6	4	2	0	1	26	89	273	4	2	0	4	4	59	104	4	2	0	1	1	1	3
SLCO2B1	C6	0	0	1	0	59	243	760	0	0	1	3	15	108	255	0	0	1	0	0	2	7
APOA1	C6	7	1	0	6	1728	4601	15453	7	1	0	3	779	2462	5456	7	1	0	34	11	216	290
PDZRN4	C6	0	7	7	15	38	130	173	0	7	7	14	28	32	88	0	7	7	7	9	3	3
ASGR2	C6	0	0	0	0	12	66	118	0	0	0	1	14	20	39	0	0	0	0	0	4	0
LINC02891	C6	0	0	0	0	0	11	19	0	0	0	0	2	2	8	0	0	0	0	0	0	0
HMGCS2	C6	0	0	0	0	152	1021	1460	0	0	0	0	98	629	795	0	0	0	0	16	1	28
CNTN6	C6	0	1	0	0	42	689	1022	0	1	0	0	38	308	587	0	1	0	0	122	106	123
MIR122HG	C6	0	0	0	22	33	90	171	0	0	0	14	9	51	99	0	0	0	6	15	12	25
RNF128	C6	11	1	0	0	90	191	319	11	1	0	0	16	111	168	11	1	0	0	8	3	1
LRRK2	C6	9	2	0	0	95	198	354	9	2	0	0	26	102	225	9	2	0	4	24	15	18
EPHA3	C6	11	11	30	2	266	816	1401	11	11	30	1	104	194	633	11	11	30	2	18	5	162
MMP28	C6	0	0	0	0	12	31	56	0	0	0	0	3	14	24	0	0	0	1	0	1	0
GJB1	C6	0	0	0	1	28	131	261	0	0	0	1	6	59	103	0	0	0	0	0	1	0
ART4	C6	0	0	4	1	24	100	178	0	0	4	1	11	51	82	0	0	4	5	0	5	3
S100A14	C6	11	4	9	2	161	181	473	11	4	9	5	65	128	125	11	4	9	1	3	1	3
BNC1	C6	1	2	3	76	1074	2341	3543	1	2	3	48	979	999	1182	1	2	3	58	131	69	36
IGF2	C6	0	1	12	260	3455	6604	9442	0	1	12	242	2779	2350	2571	0	1	12	491	206	433	129
SMOC2	C6	48	15	108	25	735	2437	3348	48	15	108	32	432	1359	1327	48	15	108	46	218	427	15
SLC39A5	C6	7	7	2	4	116	234	437	7	7	2	2	71	140	154	7	7	2	5	11	0	4
PAH	C6	18	11	6	3	80	152	227	18	11	6	5	36	83	92	18	11	6	5	6	0	2
CLIC3	C6	0	0	0	8	9	77	125	0	0	0	1	5	21	32	0	0	0	6	3	20	2
DCN	C6	0	0	7	3	89	4812	7502	0	0	7	5	28	216	1144	0	0	7	7	10	10	9
PRODH2	C6	0	0	0	0	17	106	158	0	0	0	0	8	11	29	0	0	0	0	0	0	1
ANXA8L1	C6	0	0	0	3	78	345	464	0	0	0	0	25	67	139	0	0	0	1	1	4	0
LINC01116	C6	1	1	2	0	31	113	151	1	1	2	0	1	13	31	1	1	2	0	0	1	0
LINC01117	C6	0	0	0	0	5	20	30	0	0	0	0	3	7	5	0	0	0	0	0	0	1
MIR503HG	C6	66	24	25	53	213	1609	2067	66	24	25	60	80	639	374	66	24	25	60	119	41	28
UPK3B	C6	11	0	1	0	46	306	396	11	0	1	1	22	75	62	11	0	1	22	7	19	3
RSPO1	C6	3	1	0	6	14	386	703	3	1	0	5	21	208	158	3	1	0	0	3	0	0
AQP3	C6	28	11	25	54	42	450	727	28	11	25	55	36	200	217	28	11	25	27	3	10	9
AKR1D1	C6	3	3	0	0	22	240	364	3	3	0	0	1	85	142	3	3	0	1	1	0	0
PROK1	C6	0	1	7	16	2	106	148	0	1	7	11	1	45	50	0	1	7	2	0	2	0
COL21A1	C6	127	35	14	117	350	2890	4505	127	35	14	79	370	628	1451	127	35	14	474	393	28	44
HPD	C6	5	2	2	7	12	55	77	5	2	2	8	4	20	28	5	2	2	12	11	2	2
ANKRD20A19P	C6	0	0	2	0	6	55	66	0	0	2	0	3	18	18	0	0	2	5	10	2	1
NNMT	C6	0	0	0	2	2	71	102	0	0	0	2	0	28	23	0	0	0	2	16	1	5
ERICH4	C6	0	0	0	2	0	9	22	0	0	0	0	0	7	1	0	0	0	1	0	0	0
DDC	C6	0	0	7	4	50	114	232	0	0	7	7	22	99	74	0	0	7	6	18	2	0
RHPN2P1	C6	0	0	0	0	0	7	16	0	0	0	0	3	6	4	0	0	0	0	0	0	0
AQP7	C6	0	0	0	2	2	34	45	0	0	0	7	4	20	10	0	0	0	1	1	2	1
MYRF-AS1	C6	2	0	3	0	3	23	36	2	0	3	3	11	15	8	2	0	3	6	6	0	2
TMEM200A	C6	434	211	106	154	400	854	1200	434	211	106	59	213	551	584	434	211	106	71	50	10	13
SLC15A1	C6	29	7	5	1	49	69	146	29	7	5	2	21	18	82	29	7	5	0	42	6	0
PLAGL1	C6	9	59	169	252	901	1791	1690	9	59	169	111	202	470	829	9	59	169	178	107	37	100
DDR2	C6	11	11	28	10	1407	3374	3099	11	11	28	12	417	1361	1850	11	11	28	14	57	60	48
SOX6	C6	4	23	16	30	1342	2835	3175	4	23	16	23	626	1316	1692	4	23	16	50	212	199	465
UNC13C	C6	0	0	16	9	14	92	113	0	0	16	9	1	47	79	0	0	16	2	0	1	2
CD248	C6	60	16	125	182	190	760	988	60	16	125	106	166	289	389	60	16	125	59	77	160	22
DPYS	C6	8	1	4	1	14	544	568	8	1	4	0	0	203	239	8	1	4	4	0	1	0
TGFBR3	C6	153	149	674	292	1286	4186	4496	153	149	674	227	542	1730	2019	153	149	674	490	295	105	119
KCTD16	C6	5	8	8	11	10	743	672	5	8	8	19	32	203	520	5	8	8	5	22	43	184
ADRB3	C6	0	2	2	2	2	20	28	0	2	2	0	2	12	19	0	2	2	0	5	0	12
DSC3	C6	66	160	90	11	468	6113	6403	66	160	90	8	321	4436	4576	66	160	90	11	38	42	58
WT1	C6	0	2	0	0	166	1043	1097	0	2	0	0	149	877	455	0	2	0	0	5	2	1
WT1-AS	C6	1	0	0	0	21	143	127	1	0	0	0	11	105	77	1	0	0	0	0	0	0
F7	C6	0	11	22	26	43	99	161	0	11	22	25	49	79	76	0	11	22	2	6	0	7
DPEP1	C6	2	3	2	2	40	262	473	2	3	2	0	100	278	192	2	3	2	2	19	4	1
RERG-IT1	C6	0	0	0	0	4	30	44	0	0	0	0	18	28	20	0	0	0	0	2	1	4
HOXC8	C6	0	0	0	0	0	19	25	0	0	0	0	0	3	0	0	0	0	0	0	0	0
CHAT	C6	0	2	0	9	23	129	175	0	2	0	6	3	6	1	0	2	0	19	9	5	0
CYP2W1	C6	7	4	4	6	33	156	196	7	4	4	8	10	12	20	7	4	4	15	4	7	5
FAM163A	C6	2	3	55	19	7	218	233	2	3	55	18	1	17	17	2	3	55	16	0	0	0
CPZ	C6	65	51	117	54	148	512	484	65	51	117	108	86	132	120	65	51	117	108	73	36	13
NTM	C6	247	75	148	99	37	887	988	247	75	148	51	59	169	242	247	75	148	69	92	20	12
SLC24A3	C6	146	7	21	55	18	611	616	146	7	21	63	5	62	145	146	7	21	182	44	26	69
ACY3	C6	2	0	0	0	7	21	19	2	0	0	1	1	3	3	2	0	0	0	0	1	0
HOXB8	C6	0	0	0	0	11	105	90	0	0	0	0	6	4	13	0	0	0	0	1	0	0
MIR483	C6	0	0	0	0	4	30	24	0	0	0	2	5	2	4	0	0	0	0	0	0	0
KCNIP1	C6	7	12	6	1	41	534	489	7	12	6	0	13	114	81	7	12	6	2	2	3	0
ANXA8	C6	0	1	0	2	95	453	417	0	1	0	0	38	94	86	0	1	0	5	3	11	6
NKAIN3	C6	50	46	79	39	252	982	840	50	46	79	35	55	175	236	50	46	79	48	21	13	64
MLC1	C6	0	0	0	1	9	47	46	0	0	0	1	0	4	22	0	0	0	0	5	3	0
THBD	C6	14	31	85	11	30	1145	1255	14	31	85	12	11	97	267	14	31	85	35	35	136	65
AQP1	C6	7	2	7	7	148	5019	6469	7	2	7	11	86	1399	1529	7	2	7	13	30	31	103
CHI3L1	C6	0	0	0	2	3	92	120	0	0	0	0	0	17	26	0	0	0	0	0	0	2
RUNX2	C6	7	4	11	12	30	547	617	7	4	11	11	8	172	144	7	4	11	4	6	21	4
FRZB	C6	114	94	138	211	1344	11982	13060	114	94	138	80	495	2992	3238	114	94	138	160	891	616	286
LGR6	C6	11	16	8	6	2	65	57	11	16	8	4	1	7	38	11	16	8	6	5	3	1
NPR1	C6	481	144	364	152	258	1920	1898	481	144	364	104	318	832	955	481	144	364	116	20	18	13
CDC42EP5	C6	26	25	50	34	17	171	153	26	25	50	16	5	65	47	26	25	50	3	2	5	3
LRRN2	C6	129	600	251	171	378	1608	2950	129	600	251	159	440	676	586	129	600	251	271	176	113	36
URAD	C6	0	13	4	1	3	44	58	0	13	4	0	0	4	4	0	13	4	0	0	0	0
CYP4F26P	C6	26	32	29	18	12	118	153	26	32	29	20	15	37	54	26	32	29	13	2	2	0
BDKRB2	C6	2	64	53	27	23	323	489	2	64	53	24	8	77	86	2	64	53	9	4	0	10
COX6B2	C6	6	6	26	17	9	185	336	6	6	26	14	3	22	64	6	6	26	11	16	2	0
BDKRB1	C6	0	7	8	2	1	39	83	0	7	8	0	0	5	14	0	7	8	1	0	0	1
LPAR1	C6	136	128	183	85	174	255	427	136	128	183	87	60	125	192	136	128	183	88	118	49	7
MCTP2	C6	99	123	110	49	71	238	341	99	123	110	123	58	40	99	99	123	110	20	49	7	21
JMJD7	C6	15	10	18	5	18	13	26	15	10	18	11	4	17	22	15	10	18	19	0	7	9
RTL1	C6	0	0	13	5	1	3	22	0	0	13	5	1	10	25	0	0	13	1	0	0	0
CCDC110	C6	5	0	6	4	1	4	18	5	0	6	7	2	9	20	5	0	6	1	3	3	0
MRO	C6	15	8	4	0	1	6	29	15	8	4	3	2	6	24	15	8	4	5	1	0	0
CD44	C6	131	185	64	62	2	23	570	131	185	64	26	6	35	286	131	185	64	66	84	47	134
PRLR	C6	77	132	66	31	77	60	245	77	132	66	61	28	32	162	77	132	66	35	75	31	3
CYTL1	C6	22	41	29	0	13	20	86	22	41	29	8	8	31	53	22	41	29	19	23	14	5
COLEC10	C6	0	0	1	2	0	4	76	0	0	1	0	0	0	40	0	0	1	3	23	1	4
DNM3OS	C6	0	0	0	0	1	20	260	0	0	0	0	1	8	166	0	0	0	0	1	3	1
PCK1	C6	0	0	0	1	1	0	58	0	0	0	2	0	0	31	0	0	0	0	0	6	0
SLC2A7	C6	0	0	0	1	4	0	16	0	0	0	0	0	0	12	0	0	0	0	0	0	0
CTSE	C6	0	0	0	0	7	6	74	0	0	0	0	0	13	62	0	0	0	0	2	0	0
TFEC	C6	0	0	0	0	3	4	43	0	0	0	0	0	3	37	0	0	0	3	2	2	1
PENK	C6	1	2	17	6	14	24	133	1	2	17	6	7	4	53	1	2	17	3	3	5	2
CYP19A1	C6	1	2	5	1	2	8	54	1	2	5	4	4	1	26	1	2	5	10	2	7	0
PTGIR	C6	0	0	0	0	0	9	42	0	0	0	0	0	7	22	0	0	0	1	5	2	0
GSTA2	C6	0	1	0	0	111	410	1924	0	1	0	0	77	222	696	0	1	0	3	11	0	0
VTN	C6	0	0	0	8	221	1217	4913	0	0	0	5	178	917	1861	0	0	0	14	23	101	136
ECM2	C6	1	6	3	5	6	28	151	1	6	3	5	2	27	64	1	6	3	12	4	2	2
OTC	C6	0	0	0	0	0	8	52	0	0	0	0	1	10	23	0	0	0	0	0	0	0
LACTBL1	C6	0	0	0	0	3	4	18	0	0	0	0	0	0	6	0	0	0	0	0	0	0
HPX	C6	8	9	6	12	70	146	658	8	9	6	17	68	46	227	8	9	6	33	56	45	16
GSTA1	C6	4	2	2	2	67	99	949	4	2	2	0	44	87	271	4	2	2	2	6	0	1
APOB	C6	19	0	15	10	1104	5317	35301	19	0	15	7	540	2195	12298	19	0	15	50	76	173	356
HAVCR1	C6	0	0	1	0	4	10	85	0	0	1	0	5	2	29	0	0	1	0	1	0	0
HPCAL4	C6	0	0	2	9	7	19	96	0	0	2	4	5	9	25	0	0	2	0	3	5	0
RBP4	C6	4	33	20	21	43	1313	6036	4	33	20	5	22	394	1594	4	33	20	3	0	14	6
FMO1	C6	2	0	1	3	9	116	928	2	0	1	0	1	39	271	2	0	1	1	2	1	1
SERPINA1	C6	0	0	0	1	27	1671	12142	0	0	0	0	4	664	3382	0	0	0	4	5	48	58
SULT2A1	C6	0	0	0	0	0	17	123	0	0	0	0	0	7	33	0	0	0	0	0	0	0
PLG	C6	0	0	5	6	15	153	1178	0	0	5	5	7	32	381	0	0	5	2	2	3	0
HSD17B2	C6	0	1	0	0	0	16	120	0	1	0	3	0	1	36	0	1	0	0	2	1	0
DIO1	C6	5	0	2	8	5	13	65	5	0	2	6	2	6	30	5	0	2	4	5	1	1
HRG	C6	1	0	0	2	2	3	24	1	0	0	0	0	0	11	1	0	0	1	0	0	0
KLB	C6	22	26	7	8	26	72	312	22	26	7	3	13	34	122	22	26	7	18	11	2	3
AGXT2	C6	0	4	2	0	1	15	87	0	4	2	0	0	3	37	0	4	2	0	0	0	0
LINC02889	C6	0	1	0	0	0	3	18	0	1	0	0	0	0	6	0	1	0	0	0	0	0
TDO2	C6	2	0	0	0	10	10	211	2	0	0	0	2	15	86	2	0	0	0	0	0	0
SLC34A2	C6	10	3	0	1	3	319	2256	10	3	0	3	46	246	910	10	3	0	0	135	119	64
SLC22A7	C6	5	6	6	1	2	70	438	5	6	6	12	0	28	172	5	6	6	1	1	1	1
KRT24	C6	0	0	0	0	0	8	53	0	0	0	0	1	5	22	0	0	0	0	0	0	0
KCNE4	C6	0	0	2	2	2	20	154	0	0	2	0	1	13	73	0	0	2	1	0	1	0
ABCG8	C6	1	1	2	2	5	18	96	1	1	2	6	3	11	43	1	1	2	5	4	1	2
SCML4	C6	0	7	0	0	3	12	40	0	7	0	0	3	6	16	0	7	0	0	0	0	0
MSR1	C6	0	3	1	0	12	18	54	0	3	1	0	1	15	36	0	3	1	0	0	0	0
SULT1E1	C6	0	0	0	0	1	89	239	0	0	0	0	2	28	153	0	0	0	0	0	0	0
A1CF	C6	0	2	5	3	45	157	485	0	2	5	1	28	76	308	0	2	5	0	2	1	11
ADH1A	C6	4	0	0	3	1	0	19	4	0	0	0	0	3	8	4	0	0	5	6	1	0
IL32	C6	37	9	1	10	2	21	162	37	9	1	4	2	28	44	37	9	1	2	1	36	15
SIM1	C6	4	0	0	0	0	0	18	4	0	0	0	0	0	1	4	0	0	0	0	0	0
LRRC31	C6	2	0	1	0	0	0	17	2	0	1	0	0	0	2	2	0	1	0	0	0	0
MGP	C6	0	1	0	0	3	28	177	0	1	0	3	3	26	59	0	1	0	3	1	37	19
OR2I1P	C6	0	0	0	0	0	0	25	0	0	0	0	1	2	9	0	0	0	0	1	9	7
CEACAM20	C6	2	1	1	0	0	1	18	2	1	1	3	0	0	7	2	1	1	2	0	0	0
HGD	C6	1	8	2	0	0	5	82	1	8	2	0	0	0	28	1	8	2	2	1	3	3
RBP3	C6	4	3	0	2	0	4	65	4	3	0	2	3	0	30	4	3	0	1	0	1	2
ANGPTL3	C6	2	1	2	3	2	2	146	2	1	2	6	2	4	57	2	1	2	2	13	4	4
SLC10A1	C6	1	3	0	0	2	7	71	1	3	0	2	3	0	29	1	3	0	4	5	3	3
SLC17A3	C6	3	0	0	0	1	2	33	3	0	0	0	0	0	10	3	0	0	0	0	0	0
NCMAP	C6	7	0	0	0	2	4	56	7	0	0	2	1	7	10	7	0	0	0	0	0	0
C11orf86	C6	3	0	0	0	0	0	40	3	0	0	0	0	0	5	3	0	0	0	0	0	0
SPANXB1	C6	2	0	0	0	0	2	28	2	0	0	0	0	1	5	2	0	0	0	0	0	0
APOL6	C6	1	0	1	1	0	1	41	1	0	1	1	0	5	13	1	0	1	0	2	2	2
SLC2A5	C6	2	0	3	0	1	9	90	2	0	3	0	0	4	28	2	0	3	0	0	4	1
AFP	C6	9	0	0	0	29	6488	101940	9	0	0	0	5	2574	36277	9	0	0	0	1	0	11
TKTL1	C6	0	4	0	1	0	18	447	0	4	0	0	0	6	131	0	4	0	2	3	0	0
SERPIND1	C6	1	0	1	0	0	13	431	1	0	1	0	4	7	126	1	0	1	3	1	0	11
SERPINE3	C6	4	1	0	1	3	7	90	4	1	0	1	0	2	16	4	1	0	1	5	8	1
OR51E2	C6	0	0	0	0	0	1	30	0	0	0	0	0	1	7	0	0	0	0	0	5	0
MAT1A	C6	9	12	1	2	0	51	471	9	12	1	7	3	9	112	9	12	1	8	0	2	26
LIPC	C6	0	0	0	2	5	35	396	0	0	0	0	4	15	89	0	0	0	0	2	0	0
FGA	C6	0	0	0	4	81	1140	7643	0	0	0	3	31	277	1734	0	0	0	3	5	3	5
SERPINA6	C6	0	0	0	0	0	8	59	0	0	0	0	0	1	14	0	0	0	0	0	0	0
ADH4	C6	2	1	0	0	0	6	73	2	1	0	2	0	2	20	2	1	0	3	2	1	0
MOGAT2	C6	0	0	0	0	0	4	41	0	0	0	0	0	0	10	0	0	0	0	0	3	0
XPNPEP2	C6	2	0	6	9	6	17	117	2	0	6	4	1	2	28	2	0	6	10	1	2	0
TMPRSS6	C6	6	5	21	9	16	41	213	6	5	21	9	8	13	61	6	5	21	10	5	5	6
GABRG3	C6	8	16	7	0	4	23	212	8	16	7	3	2	12	39	8	16	7	16	11	4	0
UNC93A	C6	3	7	7	1	1	16	100	3	7	7	3	0	11	21	3	7	7	1	0	0	0
CYP4B1	C6	0	0	1	0	4	4	56	0	0	1	0	2	3	8	0	0	1	1	0	0	0
AGXT	C6	0	0	0	0	0	2	34	0	0	0	0	1	0	6	0	0	0	2	0	0	0
FETUB	C6	1	0	0	0	3	2	233	1	0	0	1	4	0	25	1	0	0	0	0	0	0
APOA4	C6	0	0	0	0	0	238	10399	0	0	0	0	1	30	1688	0	0	0	0	5	0	0
APOC3	C6	0	0	0	0	3	37	2001	0	0	0	0	0	15	352	0	0	0	0	0	1	2
NPHS1	C6	3	2	6	1	2	1	89	3	2	6	3	1	0	17	3	2	6	1	0	0	0
ITIH2	C6	1	1	9	2	0	4	396	1	1	9	9	4	12	91	1	1	9	1	14	11	5
SERPINA7	C6	0	0	0	0	0	0	164	0	0	0	0	0	0	38	0	0	0	0	0	0	0
AHSG	C6	4	0	0	1	6	458	13538	4	0	0	0	12	72	3347	4	0	0	1	0	3	3
FGG	C6	0	0	0	0	12	146	4312	0	0	0	0	0	16	976	0	0	0	0	2	3	4
MS4A10	C6	0	0	0	0	0	8	228	0	0	0	0	0	0	52	0	0	0	0	0	0	0
GNRH2	C6	5	4	5	1	0	6	92	5	4	5	0	3	21	26	5	4	5	11	6	5	1
NPC1L1	C6	1	2	7	7	15	20	110	1	2	7	0	7	34	25	1	2	7	11	5	6	2
PTPRQ	C6	0	0	1	0	1	8	57	0	0	1	5	1	13	9	0	0	1	0	0	0	1
C1QTNF7	C6	0	0	0	0	0	5	25	0	0	0	0	0	5	5	0	0	0	0	0	0	0
TTR	C6	0	0	1	0	122	1359	7409	0	0	1	0	96	1207	2136	0	0	1	0	16	3	6
LCN1	C6	0	0	0	0	2	23	128	0	0	0	0	0	15	28	0	0	0	0	2	0	0
MEP1A	C6	0	0	0	0	0	12	99	0	0	0	0	0	0	7	0	0	0	0	0	0	0
AFM	C6	0	0	0	0	0	8	53	0	0	0	0	0	0	4	0	0	0	0	1	0	0
EGFL6	C6	19	0	1	2	12	174	1268	19	0	1	0	6	31	218	19	0	1	1	0	0	1
OTOL1	C6	2	0	0	0	6	68	512	2	0	0	0	0	1	62	2	0	0	0	0	0	0
FABP1	C6	0	0	2	3	8	27	176	0	0	2	0	15	9	17	0	0	2	1	7	0	4
ZG16	C6	0	0	0	1	4	13	61	0	0	0	0	1	1	7	0	0	0	0	5	0	0
C8A	C6	0	0	0	0	0	5	34	0	0	0	0	0	1	0	0	0	0	1	0	3	0
PAEP	C6	0	0	4	1	0	16	76	0	0	4	1	0	4	7	0	0	4	5	1	3	0
CDH12	C6	1	13	10	10	26	19	300	1	13	10	0	49	12	68	1	13	10	7	17	5	5
GRIA2	C6	0	0	0	0	0	1	61	0	0	0	0	0	1	2	0	0	0	0	2	1	3
TFF2	C6	0	0	0	2	0	0	18	0	0	0	0	0	0	2	0	0	0	0	0	0	0
TMEM151A	C6	24	30	2	3	2	1	48	24	30	2	0	0	7	8	24	30	2	1	0	4	0
TTPA	C6	4	6	0	2	0	0	18	4	6	0	0	1	1	0	4	6	0	3	4	0	0
STMN2	C6	73	182	41	148	0	9	235	73	182	41	92	1	8	88	73	182	41	109	2	1	0
CA12	C6	33	155	38	49	18	92	219	33	155	38	16	17	41	48	33	155	38	13	26	5	1
PLA2G5	C6	0	13	4	0	0	2	17	0	13	4	0	0	0	4	0	13	4	0	0	0	0
PTGS1	C6	15	10	88	15	9	92	249	15	10	88	20	5	29	17	15	10	88	7	7	2	0
SSTR3	C6	0	0	10	0	0	6	25	0	0	10	0	1	0	1	0	0	10	1	4	0	0
TACR1	C6	1	75	226	14	3	188	282	1	75	226	4	5	19	14	1	75	226	16	7	2	0
ANKRD18B	C6	17	24	52	14	8	77	94	17	24	52	11	10	28	47	17	24	52	23	6	0	10
TFR2	C6	24	39	46	22	1	7	100	24	39	46	18	2	7	14	24	39	46	10	10	3	1
TTC22	C6	8	7	9	1	1	3	25	8	7	9	0	3	2	3	8	7	9	2	2	1	0
PROZ	C6	11	10	24	9	25	16	65	11	10	24	21	8	9	14	11	10	24	8	8	4	0
MME-AS1	C6	0	4	6	4	8	2	35	0	4	6	4	4	1	2	0	4	6	0	0	0	0
DIRC3	C6	2	3	4	3	6	9	24	2	3	4	4	0	4	2	2	3	4	0	1	0	0
ANGPTL6	C6	0	1	12	1	3	28	111	0	1	12	4	0	11	23	0	1	12	0	0	0	0
NMUR1	C6	6	6	15	6	2	30	106	6	6	15	4	2	5	21	6	6	15	3	4	0	13
MME	C6	309	567	967	307	1013	1359	5010	309	567	967	216	730	555	833	309	567	967	133	130	35	35
CXCL17	C6	0	0	4	0	3	3	23	0	0	4	0	0	3	3	0	0	4	1	0	1	0
TRDN	C7	560	1171	1443	538	32	110	419	560	1171	1443	405	19	932	2611	560	1171	1443	46	135	932	2587
ATP2B2	C7	5	16	50	4	5	5	51	5	16	50	1	0	54	100	5	16	50	6	6	24	55
ZNF385D	C7	70	22	155	23	2	8	67	70	22	155	32	9	76	166	70	22	155	3	26	65	132
PHF24	C7	1	7	55	18	37	79	137	1	7	55	25	25	84	144	1	7	55	1	32	26	159
SPHKAP	C7	0	5	95	12	14	37	194	0	5	95	6	22	66	419	0	5	95	1	6	14	524
FPGT-TNNI3K	C7	2	3	31	22	19	22	41	2	3	31	24	13	28	118	2	3	31	0	27	31	99
C1orf162	C7	4	20	34	19	29	29	20	4	20	34	25	24	31	47	4	20	34	0	14	20	43
KCNJ5	C7	2	13	602	184	49	213	191	2	13	602	201	245	1097	662	2	13	602	16	190	895	1458
C10orf71	C7	0	1	61	61	5	17	26	0	1	61	89	16	78	119	0	1	61	33	19	85	134
RXRG	C7	0	10	304	322	14	98	143	0	10	304	147	11	292	572	0	10	304	241	6	133	778
DLX1	C7	0	0	26	1	0	2	0	0	0	26	0	4	0	0	0	0	26	9	31	24	3
FOXCUT	C7	26	15	156	38	3	4	7	26	15	156	60	7	7	13	26	15	156	49	143	54	7
CDH18	C7	0	0	48	12	10	4	17	0	0	48	13	16	6	11	0	0	48	34	68	0	13
IL1RAPL2	C7	5	0	31	4	2	15	22	5	0	31	16	2	6	10	5	0	31	4	45	15	2
BATF3	C7	12	13	23	6	15	4	15	12	13	23	6	5	5	9	12	13	23	0	25	24	12
KCNJ2-AS1	C7	2	0	13	8	3	2	8	2	0	13	4	2	0	5	2	0	13	0	38	4	21
LINC00987	C7	7	7	8	9	0	2	8	7	7	8	7	5	2	10	7	7	8	1	21	11	9
CNTN5	C7	0	0	6	6	222	775	834	0	0	6	5	165	128	265	0	0	6	1	297	68	1306
LRRN3	C7	0	0	1	1	158	556	1131	0	0	1	4	267	224	318	0	0	1	18	45	96	598
NFATC2	C7	47	40	62	15	16	780	864	47	40	62	20	14	465	536	47	40	62	12	150	519	747
ASPG	C7	3	6	12	24	11	100	99	3	6	12	22	8	59	46	3	6	12	6	0	47	57
CARMN	C7	0	0	0	49	92	131	219	0	0	0	58	110	208	147	0	0	0	13	96	103	248
KLF2	C7	11	3	2	8	26	86	336	11	3	2	1	46	320	275	11	3	2	9	154	162	311
BCRP3	C7	2	0	0	2	3	16	28	2	0	0	3	0	28	31	2	0	0	5	9	15	34
MICAL2	C7	47	11	502	121	1045	3465	4791	47	11	502	96	1096	4858	7054	47	11	502	1254	1569	6595	7454
KCNN2	C7	179	145	39	59	1047	2518	2405	179	145	39	40	1826	3956	2746	179	145	39	125	2487	3244	4460
RBMS3-AS3	C7	2	0	0	0	13	28	24	2	0	0	0	7	45	35	2	0	0	0	33	36	44
SERPINE1	C7	91	0	36	28	65	125	163	91	0	36	36	19	190	137	91	0	36	30	53	173	198
CXCL8	C7	1	0	0	0	1	0	20	1	0	0	0	0	9	9	1	0	0	2	2	19	13
RN7SL493P	C7	0	0	1	10	166	66	37	0	0	1	0	162	87	63	0	0	1	8	31	96	111
RGS5	C7	89	51	156	728	10199	2443	2409	89	51	156	175	6124	5381	3709	89	51	156	2238	3987	7086	7963
DACT3	C7	14	1	57	565	1415	1202	899	14	1	57	304	1691	1668	942	14	1	57	273	847	1683	1526
DACT3-AS1	C7	0	0	1	0	59	46	35	0	0	1	4	74	68	75	0	0	1	8	50	60	78
SYTL5	C7	0	4	0	52	1454	961	498	0	4	0	57	818	2004	1174	0	4	0	50	128	1602	1020
CYBB	C7	3	2	0	0	60	24	30	3	2	0	0	6	63	44	3	2	0	1	6	35	35
NRP1	C7	3	65	114	3441	4911	2355	3232	3	65	114	1699	4092	6095	7436	3	65	114	1663	2239	6226	5213
TGFB2	C7	57	17	8	175	2491	2811	4506	57	17	8	64	4219	6759	7862	57	17	8	49	1211	7149	5070
MYLPF	C7	5	0	1	3	31	31	12	5	0	1	2	31	36	4	5	0	1	4	24	27	0
HAND2	C7	0	13	34	1646	2792	3377	3205	0	13	34	818	3492	4826	3339	0	13	34	35	3409	3722	2222
CDK6-AS1	C7	15	1	0	14	153	125	87	15	1	0	2	173	347	130	15	1	0	31	211	247	59
NIPAL4	C7	0	3	2	0	82	36	10	0	3	2	6	199	124	23	0	3	2	1	102	85	103
SV2C	C7	2	2	0	0	6	46	24	2	2	0	0	67	119	34	2	2	0	1	73	32	92
GALNT5	C7	1	0	2	2	30	62	176	1	0	2	5	39	171	283	1	0	2	13	560	374	352
ADRA1D	C7	19	15	0	6	12	30	10	19	15	0	0	12	95	37	19	15	0	0	153	106	86
NOL4	C7	12	9	3	1	6	6	11	12	9	3	5	5	28	23	12	9	3	0	35	22	26
AARD	C7	8	7	32	8	30	84	55	8	7	32	2	53	244	89	8	7	32	5	228	306	63
NPAS4	C7	1	1	1	2	3	15	13	1	1	1	2	8	45	25	1	1	1	0	69	44	12
VLDLR-AS1	C7	5	16	16	0	42	41	108	5	16	16	7	111	122	141	5	16	16	0	124	196	116
LAMP3	C7	5	7	0	3	4	19	20	5	7	0	2	16	25	18	5	7	0	0	28	22	18
LINC02875	C7	0	4	3	5	0	8	12	0	4	3	4	5	29	2	0	4	3	0	0	21	21
ABRA	C7	1	0	0	0	0	45	16	1	0	0	0	1	308	72	1	0	0	1	81	287	89
SLC30A8	C7	0	0	10	0	11	28	24	0	0	10	0	9	126	54	0	0	10	0	31	108	28
VNN1	C7	0	0	0	0	0	0	5	0	0	0	0	0	11	14	0	0	0	0	0	19	2
CDH13	C7	22	7	9	6	133	113	201	22	7	9	4	128	450	844	22	7	9	90	169	1419	608
LINC02284	C7	0	0	1	0	0	2	2	0	0	1	2	0	19	36	0	0	1	0	7	74	25
LRRN4	C7	5	13	11	333	847	1568	2176	5	13	11	267	1081	2448	1084	5	13	11	1009	1857	3613	1765
FIBIN	C7	7	0	2	4	191	624	895	7	0	2	9	99	639	596	7	0	2	7	390	1300	350
ACTA2	C7	7	3	13	13	3940	4269	2743	7	3	13	3	1141	7655	2835	7	3	13	14	3864	17043	3325
GDF6	C7	0	0	2	3	372	836	1211	0	0	2	1	541	1679	1475	0	0	2	28	1040	2698	743
CYSLTR2	C7	0	0	0	0	71	203	220	0	0	0	0	242	614	378	0	0	0	0	151	741	101
KLHL14	C7	68	80	25	796	96	51	102	68	80	25	1228	58	160	249	68	80	25	361	349	229	1623
MYRFL	C7	10	5	9	12	5	0	8	10	5	9	19	3	4	7	10	5	9	29	21	21	55
NCAM1-AS1	C7	0	0	23	17	38	34	35	0	0	23	65	13	18	56	0	0	23	26	16	23	65
NPR3	C7	3	1	7	17	16	4	74	3	1	7	41	1	17	37	3	1	7	55	14	8	53
TACR2	C7	4	1	3	1	0	7	4	4	1	3	0	0	7	16	4	1	3	0	0	29	34
OVAAL	C7	0	0	0	0	0	0	1	0	0	0	0	0	2	14	0	0	0	0	0	17	18
STYXL2	C7	0	0	2	13	101	109	153	0	0	2	3	183	347	355	0	0	2	30	167	528	788
SGCA	C7	0	0	0	32	15	18	33	0	0	0	4	41	107	184	0	0	0	21	70	237	406
SMYD1	C7	0	0	0	2	748	394	667	0	0	0	2	1787	2613	3687	0	0	0	5	1791	6817	11646
MYOM1	C7	14	20	54	52	34	384	985	14	20	54	52	32	2931	4308	14	20	54	36	187	7749	12313
CSRP3	C7	1	0	0	0	2	20	98	1	0	0	0	3	245	346	1	0	0	0	85	614	1296
A2M	C7	5	2	6	2	11	148	986	5	2	6	13	5	1301	2650	5	2	6	6	22	4074	8735
MYL3	C7	4	5	21	219	124	283	1030	4	5	21	127	131	2223	4720	4	5	21	63	135	6558	15194
HMGB1P1	C7	0	0	2	0	0	0	4	0	0	2	0	2	8	15	0	0	2	0	5	21	30
SMPX	C7	0	0	0	0	20	143	289	0	0	0	1	70	1185	1692	0	0	0	0	383	2257	3592
MYBPC3	C7	0	0	0	0	3	1206	1909	0	0	0	1	39	6617	8063	0	0	0	1	784	9559	15620
HSPB7	C7	1	4	14	4	196	514	1621	1	4	14	15	330	3464	5497	1	4	14	2	559	5443	10789
MASP1	C7	16	13	8	24	22	220	788	16	13	8	19	13	1484	2501	16	13	8	8	57	3192	6026
TNNI1	C7	28	18	12	503	4643	5339	4833	28	18	12	220	8355	17168	12226	28	18	12	227	6054	14476	19450
TMOD1	C7	13	19	245	359	1300	740	855	13	19	245	385	1582	2693	2538	13	19	245	8	366	2359	3842
LRMDA	C7	4	2	9	6	31	16	18	4	2	9	0	30	37	60	4	2	9	4	26	63	75
TRIM55	C7	0	0	4	128	572	261	338	0	0	4	47	492	1543	1795	0	0	4	124	631	1961	2140
ACTN2	C7	34	49	30	25	1691	1879	2576	34	49	30	28	2850	10398	11079	34	49	30	16	2139	12135	14648
SNAP25	C7	3	3	11	0	126	102	155	3	3	11	3	86	210	253	3	3	11	15	95	309	353
TNNT2	C7	3	1	10	13	1383	1602	2158	3	1	10	6	1519	4087	4971	3	1	10	33	1708	4331	6200
MSRB3	C7	4	5	13	8	509	737	1060	4	5	13	8	356	1695	2177	4	5	13	57	628	2101	2388
CCDC80	C7	224	26	58	42	1189	5132	5293	224	26	58	25	1305	11090	6559	224	26	58	106	1413	10629	17749
MYH6	C7	1	0	2	50	226	11159	12045	1	0	2	7	1349	74484	51356	1	0	2	1	13299	84960	112190
MYL7	C7	6	1	30	166	8655	7643	4762	6	1	30	104	9901	28661	16630	6	1	30	252	4535	34639	41440
ACE2	C7	2	0	0	8	2	0	6	2	0	0	4	7	42	35	2	0	0	8	4	55	48
IGKC	C7	0	0	0	0	0	10	10	0	0	0	0	0	33	45	0	0	0	2	3	45	37
SH3BGR	C7	5	0	13	2	6	1	21	5	0	13	3	3	45	62	5	0	13	11	9	69	78
VEGFC	C7	21	22	9	21	19	113	454	21	22	9	16	15	991	2007	21	22	9	15	33	1066	1206
TGFB2-AS1	C7	2	0	0	2	4	3	7	2	0	0	3	2	7	38	2	0	0	0	0	21	20
NCR3LG1	C7	15	30	21	0	11	2	31	15	30	21	1	5	26	120	15	30	21	8	3	69	128
ART3	C7	1	0	7	0	0	4	5	1	0	7	2	0	23	96	1	0	7	0	1	63	122
HTR1B	C7	5	5	9	0	113	78	47	5	5	9	7	82	130	266	5	5	9	4	8	86	214
TBX2	C7	0	0	0	200	977	1995	1652	0	0	0	130	1972	5818	5102	0	0	0	10	275	1900	6780
TBX2-AS1	C7	0	0	3	92	194	185	227	0	0	3	49	261	562	581	0	0	3	5	27	336	770
KCNK3	C7	4	10	1	4	11	20	37	4	10	1	0	23	44	55	4	10	1	6	19	36	90
MTUS2	C7	6	10	8	43	84	89	297	6	10	8	30	82	283	728	6	10	8	224	58	314	1022
KCNH7	C7	17	34	22	5	19	42	121	17	34	22	1	78	177	370	17	34	22	3	34	75	465
SGPP2	C7	19	9	0	3	33	217	310	19	9	0	2	156	1225	1878	19	9	0	31	249	561	2326
PLN	C7	1	0	1	0	129	168	326	1	0	1	1	197	1471	2695	1	0	1	0	628	766	3393
TBX20	C7	1	1	59	87	631	717	631	1	1	59	259	1075	1779	3143	1	1	59	50	215	2174	3370
MITF	C7	10	4	2	23	166	260	558	10	4	2	51	222	1011	2032	10	4	2	0	23	694	2010
FILIP1	C7	13	2	1	24	319	291	791	13	2	1	9	579	1669	3183	13	2	1	2	424	1853	2971
SLC8A1	C7	25	9	70	21	157	880	2069	25	9	70	21	384	9213	17701	25	9	70	2	707	8869	17368
KCNJ8	C7	9	6	0	43	41	56	47	9	6	0	25	49	97	204	9	6	0	40	83	132	222
PPARGC1A	C7	30	4	18	7	77	213	361	30	4	18	2	120	1671	2375	30	4	18	8	584	1959	3346
MIR99AHG	C7	0	7	3	3	3	24	80	0	7	3	2	1	82	186	0	7	3	1	54	107	249
ALPK2	C7	3	11	651	5157	8669	3701	1939	3	11	651	3796	4378	1717	2331	3	11	651	5376	3324	3769	11346
TNFRSF19	C7	15	287	16	206	2472	619	854	15	287	16	66	1827	1109	3211	15	287	16	435	2129	3370	11493
ODAM	C7	0	0	0	4	101	23	24	0	0	0	1	41	17	53	0	0	0	0	21	35	166
SKAP1	C7	0	0	0	0	18	9	4	0	0	0	0	7	5	3	0	0	0	0	8	9	21
CNTN3	C7	0	2	1	2	22	8	15	0	2	1	0	20	20	22	0	2	1	3	25	11	42
SELPLG	C7	1	7	5	0	7	10	9	1	7	5	0	4	0	9	1	7	5	1	1	20	23
CAMK2B	C7	1	0	0	2	5	15	23	1	0	0	0	5	46	48	1	0	0	54	12	51	135
MIR4506	C7	0	0	0	0	0	0	0	0	0	0	0	0	10	3	0	0	0	0	0	6	18
POPDC2	C7	13	3	9	4	461	454	468	13	3	9	8	359	1998	1904	13	3	9	37	406	1984	4281
POPDC3	C7	28	21	7	10	22	102	80	28	21	7	8	32	227	233	28	21	7	1	51	225	610
COX6A2	C7	2	0	0	0	0	1	6	2	0	0	0	0	29	47	2	0	0	0	0	28	79
CALML3-AS1	C7	0	1	0	1	3	0	5	0	1	0	0	0	23	44	0	1	0	0	3	26	81
MYOZ2	C7	0	0	0	0	28	121	257	0	0	0	0	82	1444	1738	0	0	0	0	75	650	3006
RRAD	C7	0	5	5	7	9	107	155	0	5	5	10	12	559	535	0	5	5	9	22	322	1060
PDGFRL2P	C7	1	1	2	0	0	5	13	1	1	2	1	0	27	30	1	1	2	0	1	18	55
VWC2	C7	220	2	6	8	15	49	160	220	2	6	2	13	140	552	220	2	6	1	54	214	1536
GPR1	C7	19	0	0	0	0	1	1	19	0	0	0	0	5	42	19	0	0	0	4	33	101
KLHL41	C7	1	0	0	3	18	53	208	1	0	0	0	37	696	2510	1	0	0	1	34	806	4354
GJA3	C7	18	22	13	1	1	50	553	18	22	13	3	8	369	1693	18	22	13	2	16	522	3444
GDF2	C7	0	0	0	0	0	6	33	0	0	0	0	0	43	125	0	0	0	4	0	86	390
CKM	C7	0	3	14	106	9	73	317	0	3	14	44	11	863	1625	0	3	14	6	28	1556	4479
PPP1R3A	C7	1	3	0	0	4	19	45	1	3	0	0	5	197	475	1	3	0	0	14	326	1177
INHBA-AS1	C7	0	0	0	0	0	0	3	0	0	0	0	0	2	38	0	0	0	0	1	22	77
GASK1B	C7	0	0	2	14	188	106	350	0	0	2	5	29	237	921	0	0	2	55	43	593	2207
STING1	C7	4	7	10	2	0	13	93	4	7	10	5	0	40	191	4	7	10	0	0	132	422
DDN	C7	7	14	24	9	3	6	3	7	14	24	13	8	10	36	7	14	24	1	4	35	105
SYPL2	C7	56	65	122	4	2	25	37	56	65	122	3	0	61	152	56	65	122	2	13	227	528
PLCXD3	C7	0	5	200	51	174	14	56	0	5	200	118	73	58	483	0	5	200	19	4	202	1076
PTGER3	C7	10	5	95	2	8	39	49	10	5	95	3	29	43	128	10	5	95	15	4	15	436
CHODL	C7	74	18	40	22	15	8	3	74	18	40	11	7	12	10	74	18	40	13	39	61	299
GADL1	C7	5	1	0	6	22	6	2	5	1	0	0	5	14	12	5	1	0	0	1	1	77
MT-TC	C7	3	0	1	0	0	2	6	3	0	1	0	3	4	1	3	0	1	3	0	8	40
GPAT3	C7	15	11	4	0	3	3	6	15	11	4	0	2	23	49	15	11	4	4	2	22	403
VCAM1	C7	0	0	0	0	73	220	1076	0	0	0	0	29	1270	4971	0	0	0	1	379	7629	34891
FBXO40	C7	2	0	0	0	0	2	11	2	0	0	0	0	29	76	2	0	0	0	0	62	362
TRPC3	C7	1	1	0	4	2	9	33	1	1	0	2	2	33	79	1	1	0	24	53	38	329
MYL2	C7	1	0	0	0	0	0	0	1	0	0	0	0	0	8	1	0	0	0	0	0	32
LRRC10	C7	0	0	0	0	0	12	77	0	0	0	0	0	48	400	0	0	0	0	1	89	1327
KLHL38	C7	0	0	0	0	0	0	6	0	0	0	0	0	0	37	0	0	0	0	0	3	140
SORBS2	C7	791	7	13	6	236	630	1418	791	7	13	20	154	2366	4786	791	7	13	79	1128	7693	23458
HSPB3	C7	0	0	0	0	0	4	8	0	0	0	0	0	8	44	0	0	0	0	0	74	198
GJD2	C7	7	1	0	0	1	2	0	7	1	0	0	4	3	5	7	1	0	0	0	32	60
SLC5A1	C7	0	3	0	0	31	10	17	0	3	0	1	6	14	38	0	3	0	0	14	183	336
TBX21	C7	0	0	0	0	0	2	0	0	0	0	0	0	2	8	0	0	0	0	0	19	40
LINC00881	C7	0	0	0	3	1	17	18	0	0	0	5	1	27	62	0	0	0	10	5	152	325
NPPB	C7	5	0	22	106	33	68	36	5	0	22	68	42	119	25	5	0	22	2	415	290	843
LPL	C7	19	13	0	0	3	35	40	19	13	0	0	10	149	132	19	13	0	0	578	937	1715
ACTA1	C7	75	12	0	32	11	37	34	75	12	0	26	19	83	108	75	12	0	6	561	536	1257
GLRB	C7	8	3	5	7	1	3	9	8	3	5	3	1	22	21	8	3	5	0	59	51	118
ANO3	C7	0	0	0	1	0	5	1	0	0	0	0	2	22	0	0	0	0	0	14	30	18
UNC45B	C7	0	0	0	1	397	640	689	0	0	0	0	1062	4247	3830	0	0	0	10	2314	8039	7018
MYL4	C7	0	0	2	215	703	1256	1589	0	0	2	64	1206	6648	5972	0	0	2	70	1718	10732	11442
XIRP1	C7	0	0	1	0	201	433	426	0	0	1	4	713	2243	1895	0	0	1	24	878	4075	4479
MEF2C	C7	57	14	11	15	404	585	616	57	14	11	17	1466	4058	3885	57	14	11	23	2934	6063	7312
NKX2-5	C7	5	10	10	67	42	539	721	5	10	10	28	226	4175	2994	5	10	10	44	3441	7751	8930
MYOCD	C7	29	11	8	237	928	621	662	29	11	8	173	1102	3932	3320	29	11	8	456	2181	11483	6972
DGKI	C7	23	6	6	41	58	547	542	23	6	6	63	239	2949	1614	23	6	6	110	2017	5789	3507
CMTM5	C7	0	0	3	13	7	153	76	0	0	3	12	13	522	161	0	0	3	7	175	796	750
SLC26A9	C7	1	0	0	1	2	7	12	1	0	0	0	0	52	44	1	0	0	1	6	106	94
ACTC1	C7	59	57	64	303	6607	6733	6385	59	57	64	173	7542	38499	25859	59	57	64	60	11134	88416	74815
ASB2	C7	15	9	0	0	2	178	219	15	9	0	0	6	1508	1059	15	9	0	0	630	4168	3303
NKX2-6	C7	4	0	0	85	230	286	218	4	0	0	34	876	1216	820	4	0	0	632	2068	3119	2006
COL2A1	C7	154	203	147	1121	6611	7517	8359	154	203	147	647	8865	23917	21724	154	203	147	11270	76176	105743	51016
SYT13	C7	170	138	94	33	83	28	52	170	138	94	29	56	74	78	170	138	94	84	907	1143	992
SLC35G3	C7	0	0	0	0	0	0	0	0	0	0	0	0	3	3	0	0	0	1	15	17	16
GPR183	C7	2	1	2	6	2	8	15	2	1	2	4	3	20	15	2	1	2	2	75	107	84
LMO2	C7	20	76	112	18	10	88	142	20	76	112	20	34	450	325	20	76	112	10	382	1310	1145
C1orf105	C7	4	1	0	0	8	5	7	4	1	0	0	14	29	57	4	1	0	1	88	213	163
CASQ2	C7	0	0	4	2	12	10	11	0	0	4	1	6	15	25	0	0	4	0	21	90	105
MYH7	C7	0	0	4	2	3	96	346	0	0	4	1	7	562	1648	0	0	4	0	243	21744	19157
ACADL	C7	1	3	0	7	34	10	21	1	3	0	4	27	25	38	1	3	0	3	76	424	378
DAPP1	C7	0	0	0	0	10	3	1	0	0	0	0	11	1	0	0	0	0	1	19	30	40
LINC00327	C7	3	2	2	10	31	4	16	3	2	2	1	35	21	32	3	2	2	5	39	75	68
GFRA1	C7	128	37	35	7	3	5	28	128	37	35	6	8	26	35	128	37	35	4	61	351	152
PTGS2	C7	9	20	3	1	0	0	4	9	20	3	0	0	0	10	9	20	3	5	3	76	14
AKR1C1	C7	24	9	36	217	56	84	736	24	9	36	93	107	405	515	24	9	36	707	901	2998	540
CEACAM21	C7	2	0	3	2	0	0	3	2	0	3	4	0	11	9	2	0	3	14	15	48	13
IGFN1	C7	2	1	0	0	0	3	1	2	1	0	0	2	2	1	2	1	0	2	26	71	6
DIPK1C	C7	0	0	0	0	1	0	1	0	0	0	0	0	2	1	0	0	0	0	8	43	1
ANKRD1	C7	15	1	73	475	330	511	429	15	1	73	256	333	3123	775	15	1	73	173	5080	12957	3355
SPINK4	C7	0	0	0	4	0	0	2	0	0	0	0	2	2	3	0	0	0	2	14	27	2
TMPRSS11B	C7	0	0	0	2	5	0	3	0	0	0	1	9	0	1	0	0	0	2	4	20	4
LCNL1	C7	1	5	6	4	4	1	3	1	5	6	2	7	0	3	1	5	6	0	6	24	8
HCRT	C7	1	0	0	5	0	0	0	1	0	0	2	3	5	1	1	0	0	0	0	24	2
LY6L	C7	5	0	1	5	2	0	0	5	0	1	4	0	18	1	5	0	1	2	3	25	2
SIX2	C7	35	31	26	29	1	1	5	35	31	26	20	0	4	0	35	31	26	16	79	166	17
ATP2B3	C7	15	6	14	1	1	2	9	15	6	14	0	2	18	7	15	6	14	2	44	52	8
CDH7	C7	28	2	1	4	4	6	15	28	2	1	6	4	0	6	28	2	1	7	43	22	10
COL24A1	C7	18	5	6	5	16	1	7	18	5	6	6	21	4	23	18	5	6	0	75	12	34
SUSD4	C7	23	9	0	0	4	17	11	23	9	0	0	1	14	18	23	9	0	4	56	26	49
ACTA2-AS1	C7	0	0	0	0	78	49	58	0	0	0	0	16	67	38	0	0	0	0	136	107	24
ZNF804A	C7	0	3	12	3	106	71	53	0	3	12	3	32	30	11	0	3	12	47	222	79	25
SCUBE1	C7	95	23	104	31	176	140	92	95	23	104	22	372	379	53	95	23	104	10	869	581	58
ALDH3B2	C7	5	0	0	0	6	1	0	5	0	0	0	7	1	0	5	0	0	0	23	10	0
DMRT3	C7	0	18	11	3	27	1	1	0	18	11	0	13	3	3	0	18	11	0	141	135	17
FOXE3	C7	0	0	0	0	7	6	9	0	0	0	0	3	10	2	0	0	0	0	41	31	0
ENPP7P11	C7	0	0	0	8	13	14	17	0	0	0	21	19	30	21	0	0	0	10	130	63	27
MUC15	C7	0	0	0	0	12	4	3	0	0	0	0	13	14	5	0	0	0	0	59	26	9
FGF18	C7	15	46	5	33	12	50	71	15	46	5	17	11	50	64	15	46	5	45	451	262	129
GREM1	C7	8	6	7	27	23	33	25	8	6	7	14	28	51	30	8	6	7	327	1065	569	53
SGCZ	C7	0	0	1	0	10	2	3	0	0	1	1	2	0	0	0	0	1	16	60	35	3
NKX3-1	C7	10	16	14	77	106	199	120	10	16	14	22	268	323	155	10	16	14	431	775	580	537
GTF2IP14	C7	4	0	0	6	6	15	10	4	0	0	9	15	11	6	4	0	0	16	21	19	25
SMOC1	C7	3	2	2	72	676	240	218	3	2	2	43	1259	356	101	3	2	2	354	1982	531	953
ADAM28	C7	17	1	2	9	365	145	149	17	1	2	16	666	385	485	17	1	2	82	1424	875	716
C8orf31	C7	2	0	32	71	137	35	25	2	0	32	59	145	98	38	2	0	32	57	180	149	54
NXPH2	C7	16	13	25	160	1986	925	903	16	13	25	39	1606	1353	1086	16	13	25	734	2866	1304	1029
DGKK	C7	17	5	3	23	243	77	100	17	5	3	38	170	77	102	17	5	3	84	251	172	102
